# Supplementary material for: Identification of Transcriptional and Metabolic Programs Related to Mammalian Cell Size
Source: Curr Biol. 2014 Mar 17;24(6):598–608. doi: 10.1016/j.cub.2014.01.071 (PMC3991852; doi:10.1016/j.cub.2014.01.071)
Supplement: Document S2. Tables S1–S6 [file mmc2.xlsx]

## Sheet: TableS1
Table S1, related to Figure 1. All expression data. Gene annotations are from ENSEMBL (version 62, April 2011). The adj.P.val are Benjamini Hochberg false discovery rate (FDR) adjusted p values
Gene expression values are expressed as unique template reads normalised per million reads. Relative nuclear radius compared to untreated control is shown in the header line.
Fold changes and p values for pairwise comparisons of samples are in columns Y-AF. For correlation with nuclear/cell size, error analysis for linear regression is shown in columns AG-AK
				Cdk1Flox/Flox_Pre-PH				Cdk1Flox/Flox_96hPH				Cdk1Liv-/-_Pre-PH				Cdk1Liv-/-_96hPH
ENSEMBL_GENE_ID (version 62)	Gene_Name	Description	1	1	1	1	1.07	1.07	1.07	1.07	1.754	1.754	1.754	1.754	2.99	2.99	2.99	2.99	log2FoldChange(Largest vs smallest)	Pearson correlation with nuclear radius ( r )	correlation adj.P.val	Gene	Name	[Cdk1Flox/Flox_Pre-PH] vs [Cdk1Flox/Flox_96hPH] logFC	[Cdk1Flox/Flox_Pre-PH] vs [Cdk1Flox/Flox_96hPH] adj.P.val	[Cdk1Liv-/-_Pre-PH] vs [Cdk1Liv-/-_96hPH] logFC	[Cdk1Liv-/-_Pre-PH] vs [Cdk1Liv-/-_96hPH] adj.P.val	[Cdk1Flox/Flox_Pre-PH] vs [Cdk1Liv-/-_Pre-PH] logFC	[Cdk1Flox/Flox_Pre-PH] vs [Cdk1Liv-/-_Pre-PH] adj.P.val	[Cdk1Flox/Flox_96hPH] vs [Cdk1Liv-/-_96hPH] logFC	[Cdk1Flox/Flox_96hPH] vs [Cdk1Liv-/-_96hPH] adj.P.val	Slope of size correlation regression line	Intercept of size correlation regression line	Slope error	Intercept error	Std error of y estimate
ENSMUSG00000002944	Cd36	CD36 antigen Gene [Source:MGI Symbol;Acc:MGI:107899]	18.3204	15.7004	10.0826	10.0017	22.1711	21.4369	9.65272	13.2198	23.6475	27.4354	29.9141	30.0135	47.926	48.3685	52.6957	48.9613	1.87131	0.967906	1.21768e-05	ENSMUSG00000002944	Cd36	0.454482	0.108915	0.755398	0.00501894	1.00792	2.52774e-05	1.31313	4.92777e-08	17.6294	-3.18491	1.22335	2.30184	3.91003
ENSMUSG00000078192	Gm7290	predicted pseudogene 7290 Pseudogene [Source:MGI Symbol;Acc:MGI:3646633]	11.713	15.7004	10.7779	10.0017	9.5019	10.3937	11.9239	13.2198	16.1591	14.4036	17.6206	15.3403	22.6317	22.497	23.9526	22.7433	0.930057	0.949401	0.000140313	ENSMUSG00000078192	Gm7290	0.0441126	0.964192	0.447724	0.216073	0.387298	0.453817	0.784184	0.01303	5.76617	5.71361	0.509793	0.95922	1.62938
ENSMUSG00000062284	Gm6030	predicted gene 6030 Gene [Source:MGI Symbol;Acc:MGI:3645112]	32.1357	36.0833	33.029	27.7825	33.7845	29.557	31.2294	36.8467	35.8653	37.0378	39.7489	40.3515	51.9198	45.7438	50.1407	52.1201	0.631742	0.939647	0.000187812	ENSMUSG00000062284	Gm6030	0.19049	0.512569	0.301969	0.386335	0.247477	0.602716	0.35466	0.289682	8.89861	23.1772	0.865976	1.62941	2.7678
ENSMUSG00000039585	Myo9a	myosin IXa Gene [Source:MGI Symbol;Acc:MGI:107735]	16.8187	16.8022	17.036	16.6695	18.6519	19.4881	19.3054	16.8763	21.6769	16.4612	22.538	19.3421	40.6039	40.4945	32.2561	38.8532	1.1768	0.935228	0.000253622	ENSMUSG00000039585	Myo9a	0.30403	0.343391	0.821393	0.00279122	0.276626	0.663145	0.783388	0.00478129	10.3186	5.7894	1.044	1.96438	3.33679
ENSMUSG00000047649	Cd3eap	CD3E antigen, epsilon polypeptide associated protein Gene [Source:MGI Symbol;Acc:MGI:1917583]	26.4294	28.9217	23.2942	22.7816	22.523	24.3601	17.602	23.0643	28.7711	30.1789	27.8652	27.0122	39.2727	40.1196	37.0467	39.8008	0.623321	0.930632	0.000303564	ENSMUSG00000047649	Cd3eap	-0.0353584	0.970753	0.375157	0.28098	0.158257	0.821504	0.574388	0.0473717	7.82482	15.3606	0.822359	1.54734	2.6284
ENSMUSG00000032216	Nedd4	neural precursor cell expressed, developmentally down-regulated 4 Gene [Source:MGI Symbol;Acc:MGI:97297]	128.843	128.633	117.166	105.573	118.598	116.279	103.909	107.446	122.179	117.972	126.623	128.391	181.054	178.101	171.181	168.995	0.542293	0.927693	0.00035794	ENSMUSG00000032216	Nedd4	0.0592754	0.865517	0.406106	0.14156	0.0538065	0.968286	0.395415	0.153362	29.776	81.8355	3.20264	6.02606	10.2362
ENSMUSG00000023886	Smoc2	SPARC related modular calcium binding 2 Gene [Source:MGI Symbol;Acc:MGI:1929881]	4.50501	4.13168	3.82442	2.2226	5.63075	5.19683	2.27123	2.25018	4.7295	4.8012	5.32717	4.33529	11.9815	11.2485	9.58103	11.6875	1.59954	0.921425	0.000472298	ENSMUSG00000023886	Smoc2	0.194948	0.844584	1.12985	0.00367651	0.324273	0.797762	1.25909	0.000687216	3.73581	-0.506181	0.421031	0.792208	1.34569
ENSMUSG00000003518	Dusp3	dual specificity phosphatase 3 (vaccinia virus phosphatase VH1-related) Gene [Source:MGI Symbol;Acc:MGI:1919599]	80.1892	75.472	77.5313	81.6805	77.4229	74.3796	80.0608	90.0072	80.7956	81.6203	86.0543	82.704	105.837	118.484	110.501	114.98	0.51452	0.921296	0.000440872	ENSMUSG00000003518	Dusp3	0.206454	0.381795	0.356119	0.230849	0.086207	0.925794	0.232058	0.521398	16.6391	60.2627	1.877	3.53174	5.9992
ENSMUSG00000021268	Meg3	maternally expressed 3 Gene [Source:MGI Symbol;Acc:MGI:1202886]	31.8354	34.9815	11.1256	12.2243	26.0422	21.7617	22.7123	27.2834	73.3072	69.9603	40.1587	42.6859	121.812	128.608	83.6744	81.4969	2.2045	0.916506	0.000534677	ENSMUSG00000021268	Meg3	0.229964	0.375231	0.765241	0.00213393	1.26487	4.31787e-12	1.80315	1.94524e-16	41.1814	-18.2983	4.80381	9.0388	15.3538
ENSMUSG00000060342	Gm15454	predicted gene 15454 Pseudogene [Source:MGI Symbol;Acc:MGI:3644262]	40.5451	41.8677	39.6349	37.2285	37.3037	39.9506	42.5855	44.1598	45.3243	37.7237	40.1587	45.3538	61.2387	62.6166	58.1249	56.5424	0.582596	0.913551	0.000636786	ENSMUSG00000060342	Gm15454	0.206602	0.441857	0.403929	0.184283	0.0977756	0.928165	0.285997	0.41835	9.733	29.0673	1.15811	2.17909	3.70151
ENSMUSG00000075392	Gm5561	predicted gene 5561 Pseudogene [Source:MGI Symbol;Acc:MGI:3804971]	40.5451	41.5922	39.2872	37.2285	38.7114	43.5234	44.2889	45.0036	45.7185	38.4096	40.9782	47.0212	61.9044	64.8663	59.4024	59.3853	0.630191	0.913366	0.0006102	ENSMUSG00000075392	Gm5561	0.276872	0.251025	0.416942	0.164792	0.13413	0.858375	0.264961	0.474674	10.2128	29.3442	1.21669	2.28931	3.88874
ENSMUSG00000033126	Ybey	ybeY metallopeptidase Gene [Source:MGI Symbol;Acc:MGI:2656825]	55.2615	58.3944	45.5453	44.452	39.4153	49.6947	36.9075	36.8467	72.9131	74.0756	59.8282	58.0262	131.796	148.855	95.8103	101.081	1.22952	0.912866	0.000601004	ENSMUSG00000033126	Ybey	-0.160513	0.58779	0.741029	0.00256399	0.37545	0.189131	1.27869	4.1974e-09	37.3247	5.72381	4.4613	8.39433	14.259
ENSMUSG00000081049	Rps24-ps3	ribosomal protein S24, pseudogene 3 Pseudogene [Source:MGI Symbol;Acc:MGI:3644407]	29.1324	32.2271	29.5523	20.559	31.673	28.2578	25.5513	32.3463	34.683	33.6084	31.1435	33.3484	43.9321	41.9943	47.5858	49.2772	0.713517	0.911316	0.00058476	ENSMUSG00000081049	Rps24-ps3	0.237161	0.378052	0.385938	0.24047	0.239189	0.611021	0.387828	0.232609	8.69272	19.2464	1.04957	1.97486	3.3546
ENSMUSG00000078135	Eid1	EP300 interacting inhibitor of differentiation 1 Gene [Source:MGI Symbol;Acc:MGI:1889651]	14.416	12.9459	11.8209	12.2243	10.5577	14.6161	8.5171	9.84454	13.7944	19.8907	13.9326	14.6733	32.6163	32.6206	24.5913	24.0068	1.1469	0.910081	0.000614125	ENSMUSG00000078135	Eid1	-0.0549116	0.945597	0.786576	0.0112484	0.244972	0.709583	1.09801	6.12458e-05	8.40391	2.62572	1.0228	1.92448	3.26902
ENSMUSG00000046167	Gldn	gliomedin Gene [Source:MGI Symbol;Acc:MGI:2388361]	0.600668	0	0	0	0.703844	0	0	0	1.18237	1.37177	0.819565	2.33439	5.32511	8.99879	11.8166	12.6352	6.01244	0.909257	0.000625959	ENSMUSG00000046167	Gldn			2.7163	6.36292e-10			5.6055	3.2071e-18	4.82648	-5.36013	0.590499	1.11108	1.88733
ENSMUSG00000048758	Rpl29	ribosomal protein L29 Gene [Source:MGI Symbol;Acc:MGI:99687]	46.5518	49.8556	46.2407	43.3407	41.5268	45.4722	47.128	47.2538	51.6303	43.8967	44.2565	51.3565	65.8982	67.116	62.5961	63.1759	0.476546	0.908336	0.000643286	ENSMUSG00000048758	Rpl29	0.12704	0.675968	0.342746	0.280607	0.0536167	0.98318	0.260608	0.480374	9.47907	34.9334	1.16649	2.19486	3.7283
ENSMUSG00000083833	Gm13841	predicted gene 13841 Pseudogene [Source:MGI Symbol;Acc:MGI:3650890]	44.4494	47.1011	44.5023	40.5624	38.0076	41.5746	45.4246	45.2849	48.8715	42.5249	42.6174	47.3547	63.2357	64.4913	60.6799	58.7536	0.484838	0.907295	0.000642818	ENSMUSG00000083833	Gm13841	0.108581	0.73566	0.352284	0.267919	0.049841	0.989024	0.284807	0.4215	9.29986	32.6224	1.15192	2.16745	3.68174
ENSMUSG00000026872	Zeb2	zinc finger E-box binding homeobox 2 Gene [Source:MGI Symbol;Acc:MGI:1344407]	38.7431	38.2869	34.0721	29.4494	34.4884	38.0018	30.6616	26.4396	36.6536	40.4672	43.4369	43.3529	61.9044	76.8646	53.0151	64.4394	0.866304	0.905806	0.000690187	ENSMUSG00000026872	Zeb2	0.0334372	0.950709	0.550166	0.050561	0.219656	0.651518	0.730583	0.00414868	15.3625	16.9723	1.92049	3.61358	6.13821
ENSMUSG00000036446	Lum	lumican Gene [Source:MGI Symbol;Acc:MGI:109347]	2.10234	1.92812	2.43372	1.66695	2.81538	4.54722	1.70342	3.65654	4.33537	4.11531	5.73695	4.66877	18.6379	14.2481	10.8585	9.47638	2.71047	0.904442	0.000734234	ENSMUSG00000036446	Lum	0.87849	0.191309	1.33917	0.000242491	1.21976	0.0560353	1.68237	1.00775e-06	5.44673	-3.47032	0.686609	1.29192	2.19451
ENSMUSG00000062210	Tnfaip8	tumor necrosis factor, alpha-induced protein 8 Gene [Source:MGI Symbol;Acc:MGI:2147191]	2.40267	1.92812	0.347674	2.2226	2.46345	2.92322	1.70342	1.96891	1.5765	3.42943	2.45869	2.33439	6.65638	5.99919	6.06799	5.36995	1.80375	0.904015	0.000685695	ENSMUSG00000062210	Tnfaip8	0.600642	0.537183	1.26849	0.0163312	0.456586	0.825846	1.12699	0.023653	2.04566	-0.368997	0.258542	0.486471	0.826344
ENSMUSG00000022708	Zbtb20	zinc finger and BTB domain containing 20 Gene [Source:MGI Symbol;Acc:MGI:1929213]	592.259	631.871	506.214	497.306	599.323	608.354	652.41	662.397	653.065	620.726	626.967	620.613	810.748	823.014	853.67	844.661	0.580906	0.903782	0.000675842	ENSMUSG00000022708	Zbtb20	0.350763	0.0273265	0.314586	0.271343	0.192859	0.602401	0.150757	0.708689	122.258	454.458	15.4734	29.1146	49.4555
ENSMUSG00000030655	Smg1	SMG1 homolog, phosphatidylinositol 3-kinase-related kinase (C. elegans) Gene [Source:MGI Symbol;Acc:MGI:1919742]	32.4361	36.3588	27.8139	31.1164	33.4326	27.2833	27.2547	30.6587	31.1359	32.9225	37.2902	36.3497	50.5885	54.7426	51.0988	42.9596	0.642548	0.90324	0.000661783	ENSMUSG00000030655	Smg1	0.0636237	0.903435	0.440699	0.151881	0.117681	0.892607	0.491328	0.0971938	9.63853	20.0459	1.22388	2.30283	3.91171
ENSMUSG00000021149	Gtpbp4	GTP binding protein 4 Gene [Source:MGI Symbol;Acc:MGI:1916487]	309.945	307.397	268.404	273.38	358.609	313.759	327.057	306.587	309.782	319.622	390.523	297.468	505.22	462.313	538.454	467.501	0.767711	0.903192	0.000645577	ENSMUSG00000021149	Gtpbp4	0.339104	0.0402279	0.497656	0.0484694	0.195854	0.604186	0.348417	0.211367	94.2314	199.228	11.9687	22.5203	38.2541
ENSMUSG00000063406	Tmed5	transmembrane emp24 protein transport domain containing 5 Gene [Source:MGI Symbol;Acc:MGI:1921586]	48.0534	58.3944	66.7534	55.0093	63.346	61.3875	77.7896	68.3492	75.6719	68.5885	82.3663	80.7031	95.1863	101.986	100.281	89.3938	0.761401	0.90131	0.000715087	ENSMUSG00000063406	Tmed5	0.408972	0.0297553	0.24121	0.478932	0.445057	0.0923192	0.265371	0.448198	17.7237	44.3864	2.27657	4.28357	7.2763
ENSMUSG00000089944	Gm8292	predicted gene 8292 Pseudogene [Source:MGI Symbol;Acc:MGI:3648460]	58.8655	76.0229	63.9721	76.124	73.9036	74.0548	67.0012	73.9746	80.7956	77.505	77.4489	86.7058	117.152	103.861	95.1716	95.7114	0.582932	0.900503	0.000735458	ENSMUSG00000089944	Gm8292	0.249643	0.276874	0.253195	0.446109	0.248708	0.531812	0.249129	0.472038	16.6118	52.8437	2.14391	4.03396	6.85229
ENSMUSG00000026678	Rgs5	regulator of G-protein signaling 5 Gene [Source:MGI Symbol;Acc:MGI:1098434]	22.5251	23.4128	18.7744	22.7816	21.8192	19.4881	21.0089	30.6587	35.8653	41.1531	45.0761	40.685	43.2665	46.8687	52.057	48.9613	1.12748	0.900411	0.000721061	ENSMUSG00000026678	Rgs5	0.2812	0.353271	0.160596	0.710826	0.905697	4.53914e-05	0.788424	0.0024509	13.0868	11.1068	1.68988	3.17967	5.40115
ENSMUSG00000043186	5530400B01Rik	RIKEN cDNA 5530400B01 gene Gene [Source:MGI Symbol;Acc:MGI:1918684]	0.600668	0.275445	0.347674	0	0.351922	0.649604	2.27123	0.281272	0.788249	0.685885	0.409782	1.00045	4.65947	4.87434	6.70672	4.73819	4.0995	0.896842	0.000890839	ENSMUSG00000043186	5530400B01Rik			2.7759	6.18972e-06			2.65297	2.14489e-05	2.35157	-2.21584	0.309989	0.583271	0.990775
ENSMUSG00000008496	Pou2f2	POU domain, class 2, transcription factor 2 Gene [Source:MGI Symbol;Acc:MGI:101897]	3.60401	2.47901	1.3907	1.66695	1.75961	2.59841	4.54246	4.21909	3.54712	4.11531	2.04891	3.33484	8.6533	8.62384	11.8166	11.0558	2.13501	0.895679	0.00093704	ENSMUSG00000008496	Pou2f2	0.593108	0.345576	1.60842	9.40326e-05	0.422803	0.742603	1.4342	0.000384981	3.67771	-1.54898	0.48801	0.918234	1.55976
ENSMUSG00000078309	Sox4	SRY-box containing gene 4 Gene [Source:MGI Symbol;Acc:MGI:98366]	2.70301	3.30534	1.04302	1.66695	2.11153	2.92322	2.83903	1.12509	4.33537	4.8012	5.73695	4.33529	9.98458	14.623	7.9842	7.26522	2.19271	0.895042	0.000952878	ENSMUSG00000078309	Sox4	0.0645669	0.938603	0.952763	0.0230534	1.06165	0.104872	1.9424	3.14085e-06	3.95596	-1.94004	0.526818	0.991256	1.6838
ENSMUSG00000035184	Fam124a	family with sequence similarity 124, member A Gene [Source:MGI Symbol;Acc:MGI:3645930]	26.4294	23.1374	26.7709	18.3364	27.4499	20.1377	21.5767	21.658	34.2888	29.4931	36.4706	28.6796	47.2603	54.7426	42.4759	35.6944	0.928343	0.893612	0.000996078	ENSMUSG00000035184	Fam124a	0.0885102	0.826956	0.376638	0.256495	0.441816	0.183541	0.724354	0.00760701	11.1757	11.8748	1.50022	2.82279	4.79494
ENSMUSG00000021226	Acot2	acyl-CoA thioesterase 2 Gene [Source:MGI Symbol;Acc:MGI:2159605]	10.812	9.64058	9.73488	7.22344	5.27883	8.44485	8.5171	5.62545	15.765	13.7177	14.3424	15.3403	29.9537	28.1212	19.1621	17.0575	1.33371	0.89207	0.00102694	ENSMUSG00000021226	Acot2	-0.322769	0.556866	0.5355	0.111857	0.652263	0.090244	1.49678	4.34835e-07	7.86316	0.276166	1.06457	2.00308	3.40254
ENSMUSG00000029661	Col1a2	collagen, type I, alpha 2 Gene [Source:MGI Symbol;Acc:MGI:88468]	17.4194	17.9039	17.7314	19.4477	30.6172	30.5314	26.6869	26.1583	23.2534	30.8648	21.7185	22.6769	128.468	145.48	85.5906	96.975	2.65456	0.891579	0.000995132	ENSMUSG00000029661	Col1a2	0.833792	6.21319e-05	2.11641	7.93216e-20	0.435218	0.25076	1.72613	1.82229e-15	45.9166	-31.8737	6.23325	11.7284	19.9225
ENSMUSG00000029822	Osbpl3	oxysterol binding protein-like 3 Gene [Source:MGI Symbol;Acc:MGI:1918970]	0.901002	1.10178	0.695348	2.2226	2.11153	0.974405	0.567807	0	1.5765	0.685885	1.22935	1.33394	7.98766	5.99919	5.10988	6.31759	2.3687	0.890493	0.00104303	ENSMUSG00000029822	Osbpl3			2.20882	2.08201e-05			2.55105	2.98362e-06	2.65899	-2.10369	0.363104	0.683214	1.16054
ENSMUSG00000078240	Gm3550	predicted gene 3550 Gene [Source:MGI Symbol;Acc:MGI:3781727]	38.7431	41.8677	36.1581	39.4511	34.4884	39.301	41.4499	41.9096	45.7185	36.3519	36.4706	42.3524	57.2449	59.617	55.2506	55.9106	0.545601	0.890128	0.00102625	ENSMUSG00000078240	Gm3550	0.176914	0.544935	0.408139	0.179094	0.0633042	0.982438	0.285898	0.427154	9.00814	28.5475	1.23256	2.31916	3.93945
ENSMUSG00000085822	Gm15584	predicted gene 15584 Gene [Source:MGI Symbol;Acc:MGI:3783032]	40.2448	41.8677	42.0686	40.5624	45.046	42.549	45.9924	43.0347	48.0832	45.2684	56.9598	55.0248	76.5484	76.4897	58.1249	58.7536	0.712293	0.888625	0.00106379	ENSMUSG00000085822	Gm15584	0.264908	0.273227	0.284777	0.389579	0.335621	0.357797	0.345393	0.285712	12.7092	29.3886	1.75307	3.29857	5.60312
ENSMUSG00000026915	Strbp	spermatid perinuclear RNA binding protein Gene [Source:MGI Symbol;Acc:MGI:104626]	68.4762	67.4841	62.5814	65.011	66.8652	60.7379	63.0266	58.7859	63.4541	72.0179	76.2195	86.0388	90.5268	88.863	81.7582	90.9732	0.417982	0.884787	0.00122498	ENSMUSG00000026915	Strbp	0.0852591	0.796922	0.153274	0.692416	0.187679	0.713626	0.248146	0.491465	12.1997	51.8941	1.71722	3.23111	5.48852
ENSMUSG00000051732	Pabpc2	poly(A) binding protein, cytoplasmic 2 Gene [Source:MGI Symbol;Acc:MGI:1349723]	3.90434	5.23346	2.78139	4.4452	4.22307	4.87203	3.97465	4.50036	6.70012	5.48708	5.73695	4.00181	8.6533	9.37374	6.70672	7.89698	0.995672	0.884054	0.00125744	ENSMUSG00000051732	Pabpc2	0.282371	0.677437	0.489114	0.372621	0.410476	0.716225	0.619606	0.225744	2.00125	2.12157	0.28277	0.532058	0.903781
ENSMUSG00000029472	Anapc5	anaphase-promoting complex subunit 5 Gene [Source:MGI Symbol;Acc:MGI:1929722]	77.4862	70.514	58.4093	66.6779	61.9383	64.9604	61.3231	56.817	68.5777	87.7933	87.2837	77.7017	124.474	118.109	94.5329	93.8162	0.6581	0.883289	0.00129303	ENSMUSG00000029472	Anapc5	0.00779542	1	0.321525	0.298848	0.238075	0.534635	0.54875	0.0330925	21.8565	42.1684	3.10047	5.83382	9.90962
ENSMUSG00000002020	Ltbp2	latent transforming growth factor beta binding protein 2 Gene [Source:MGI Symbol;Acc:MGI:99502]	0.600668	0.55089	0	0	0	0.324802	0	0.281272	2.36475	0.685885	1.22935	0.333484	4.65947	5.24929	2.55494	2.52703	3.70241	0.882641	0.00128074	ENSMUSG00000002020	Ltbp2			1.53268	0.0245445			4.08563	2.03883e-06	1.7938	-1.72062	0.25531	0.480388	0.816012
ENSMUSG00000080054	Rpl12-ps1	ribosomal protein L12, pseudogene 1 Gene [Source:MGI Symbol;Acc:MGI:3646154]	20.1224	18.4548	19.8174	19.4477	20.7634	19.1633	22.7123	20.2516	21.6769	19.2048	19.2598	18.6751	44.5978	45.3689	32.5755	38.5373	1.04915	0.881376	0.00133527	ENSMUSG00000080054	Rpl12-ps1	0.251121	0.43437	0.926575	0.00063399	0.0319731	1	0.700211	0.0127868	10.1743	7.70732	1.45749	2.74239	4.65837
ENSMUSG00000040785	Ttc3	tetratricopeptide repeat domain 3 Gene [Source:MGI Symbol;Acc:MGI:1276539]	65.7732	69.6876	55.6279	60.0101	61.9383	59.1139	55.6451	50.0665	60.6952	68.5885	71.7119	75.0339	85.2017	82.4889	83.0356	81.181	0.402525	0.880632	0.00135242	ENSMUSG00000040785	Ttc3	0.0144466	0.997871	0.178847	0.641517	0.144414	0.815154	0.302568	0.363884	11.8091	47.7457	1.69806	3.19506	5.42729
ENSMUSG00000029299	Abcg3	ATP-binding cassette, sub-family G (WHITE), member 3 Gene [Source:MGI Symbol;Acc:MGI:1351624]	2.40267	1.92812	2.08605	1.66695	2.11153	2.27361	1.70342	0	3.54712	2.74354	1.63913	1.33394	5.99075	5.62424	6.70672	4.73819	1.51228	0.880266	0.00136084	ENSMUSG00000029299	Abcg3	-0.356945	0.925649	1.28265	0.017534	0.128198	0.989241	1.76475	0.00146556	2.0156	-0.527582	0.290366	0.546349	0.928056
ENSMUSG00000046160	Olig1	oligodendrocyte transcription factor 1 Gene [Source:MGI Symbol;Acc:MGI:1355334]	0.600668	0.55089	0.347674	0.555649	0	0	0	0	0.788249	0	0.819565	1.33394	3.99383	6.74909	2.87431	4.10643	3.10855	0.879459	0.00140343	ENSMUSG00000046160	Olig1			2.30845	0.000186183			32.1051	4.83151e-09	2.10509	-2.166	0.304491	0.572926	0.973202
ENSMUSG00000068196	Col8a1	collagen, type VIII, alpha 1 Gene [Source:MGI Symbol;Acc:MGI:88463]	1.20134	1.37723	0	0.555649	0.703844	0.324802	0.567807	0.843817	1.5765	0.685885	2.04891	1.66742	2.66255	3.74949	2.23557	2.84291	1.87427	0.879453	0.00138467	ENSMUSG00000068196	Col8a1			0.783918	0.308992			1.96555	0.0108048	1.10946	-0.449735	0.160483	0.301964	0.512931
ENSMUSG00000025351	Cd63	CD63 antigen Gene [Source:MGI Symbol;Acc:MGI:99529]	7.80868	9.36513	9.3872	10.0017	8.44613	12.6673	8.5171	10.9696	5.91187	9.60239	13.113	15.0068	68.5608	58.8671	45.3502	34.115	2.50044	0.879089	0.00139367	ENSMUSG00000025351	Cd63	0.365033	0.388736	2.10316	2.29222e-16	0.306744	0.747936	2.03974	7.80387e-17	21.2354	-15.6938	3.07729	5.7902	9.83554
ENSMUSG00000001506	Col1a1	collagen, type I, alpha 1 Gene [Source:MGI Symbol;Acc:MGI:88467]	4.20468	7.16157	3.82442	5.00084	12.3173	11.3681	13.6274	14.3449	9.45899	6.17297	7.78587	6.00271	99.1801	104.611	66.7479	58.4377	4.02616	0.878904	0.00138916	ENSMUSG00000001506	Col1a1	1.5026	5.75886e-08	3.35175	3.0604e-37	0.544736	0.441777	2.38874	1.59407e-24	36.9816	-36.1078	5.36409	10.093	17.1445
ENSMUSG00000020684	Rasl10b	RAS-like, family 10, member B Gene [Source:MGI Symbol;Acc:MGI:2685575]	0	0.275445	0	0	0.351922	0.324802	0	0.562545	0	0	0	0	1.99692	2.2497	2.87431	2.84291	5.17686	0.878515	0.00140053	ENSMUSG00000020684	Rasl10b			31.4168	7.02931e-06			2.62176	0.00291717	1.15899	-1.25693	0.168436	0.316927	0.538349
ENSMUSG00000085939	Cd63-ps	CD63 antigen, pseudogene Pseudogene [Source:MGI Symbol;Acc:MGI:105972]	7.80868	8.81424	9.3872	9.44604	8.09421	12.9921	7.9493	11.2509	5.51775	9.60239	12.7033	15.0068	65.8982	58.4921	43.434	33.1673	2.50303	0.877799	0.0014191	ENSMUSG00000085939	Cd63-ps	0.404571	0.357771	2.08847	4.70555e-16	0.321307	0.742603	2.00203	2.92191e-16	20.5839	-15.0918	3.00213	5.64877	9.59529
ENSMUSG00000031246	Sh3bgrl	SH3-binding domain glutamic acid-rich protein like Gene [Source:MGI Symbol;Acc:MGI:1930849]	72.3805	79.8791	75.4453	66.1223	95.019	98.4149	73.2471	80.7252	95.7723	87.7933	92.2011	98.0443	134.459	173.977	132.538	116.559	0.924088	0.875919	0.00151284	ENSMUSG00000031246	Sh3bgrl	0.408576	0.0233578	0.474661	0.0773042	0.357465	0.215762	0.421041	0.124141	30.2829	46.6991	4.45789	8.38792	14.2481
ENSMUSG00000081550	Gm15877	predicted gene 15877 Pseudogene [Source:MGI Symbol;Acc:MGI:3801978]	35.7397	28.9217	41.0256	32.2277	33.7845	37.3522	34.0684	35.1591	33.1065	37.7237	41.7978	36.3497	53.9167	47.9935	47.2664	50.5407	0.534184	0.875822	0.0015022	ENSMUSG00000081550	Gm15877	0.196444	0.517012	0.335725	0.314449	0.117736	0.897591	0.254818	0.500571	7.686	26.0928	1.13198	2.12992	3.618
ENSMUSG00000006010	BC003331	cDNA sequence BC003331 Gene [Source:MGI Symbol;Acc:MGI:2385108]	39.0434	44.6221	41.0256	35.0059	42.9345	37.3522	39.7465	37.6905	41.3831	42.5249	43.4369	42.6859	53.9167	46.8687	52.3763	51.1724	0.355593	0.875206	0.00151548	ENSMUSG00000006010	BC003331	0.13753	0.644801	0.180609	0.660783	0.0917542	0.919454	0.128509	0.812434	5.79491	33.365	0.856037	1.61071	2.73603
ENSMUSG00000027171	Prrg4	proline rich Gla (G-carboxyglutamic acid) 4 (transmembrane) Gene [Source:MGI Symbol;Acc:MGI:2442211]	2.10234	1.37723	2.08605	3.88955	4.57499	2.92322	2.83903	2.81272	2.75887	4.8012	3.27826	3.00135	7.98766	8.99879	6.06799	6.94934	1.66597	0.875047	0.00151044	ENSMUSG00000027171	Prrg4	0.779182	0.288803	1.0793	0.0284213	0.619587	0.703232	0.924697	0.0507299	2.38037	0.0980805	0.351907	0.662145	1.12475
ENSMUSG00000046230	Vps13a	vacuolar protein sorting 13A (yeast) Gene [Source:MGI Symbol;Acc:MGI:2444304]	13.8154	9.36513	8.69185	11.113	16.5403	17.5393	17.0342	14.6262	12.2179	18.5189	19.2598	21.343	23.963	28.8711	25.5494	32.5356	1.36759	0.874548	0.00151534	ENSMUSG00000046230	Vps13a	0.775951	0.00252659	0.571511	0.0808247	0.743163	0.0300183	0.53168	0.115616	7.2844	5.77752	1.07952	2.03122	3.45034
ENSMUSG00000028926	Cdk14	cyclin-dependent kinase 14 Gene [Source:MGI Symbol;Acc:MGI:894318]	1.20134	2.75445	1.04302	2.77825	1.75961	1.94881	1.13561	2.25018	1.97062	3.42943	3.27826	2.66787	8.6533	7.49899	3.83241	7.5811	1.82558	0.87413	0.00153168	ENSMUSG00000028926	Cdk14	0.151307	1	1.19138	0.0149284	0.556826	0.752379	1.6003	0.000609881	2.55211	-0.986074	0.378984	0.713093	1.2113
ENSMUSG00000070645	Ren1	renin 1 structural Gene [Source:MGI Symbol;Acc:MGI:97898]	0	0.275445	0	0	0.351922	0	0	0.281272	6.70012	2.05766	0	0.333484	20.6348	27.7463	51.0988	47.6978	9.06158	0.874044	0.00152139	ENSMUSG00000070645	Ren1			4.01618	6.71201e-33			7.51331	1.85633e-52	18.5217	-21.7282	2.7516	5.17737	8.79455
ENSMUSG00000049775	Tmsb4x	thymosin, beta 4, X chromosome Gene [Source:MGI Symbol;Acc:MGI:99510]	22.2247	21.7602	26.7709	25.5599	29.2095	25.9841	23.8479	24.752	26.0122	24.6919	21.3087	18.6751	61.9044	71.2404	55.2506	51.4883	1.31649	0.873081	0.0015826	ENSMUSG00000049775	Tmsb4x	0.292512	0.322286	1.31121	1.25147e-07	-0.0789512	0.972311	0.945284	0.000103918	17.5889	3.20485	2.62519	4.93954	8.39055
ENSMUSG00000029816	Gpnmb	glycoprotein (transmembrane) nmb Gene [Source:MGI Symbol;Acc:MGI:1934765]	0.300334	0.275445	0.347674	0	0.351922	0.649604	0.567807	0	0.394125	0	0	0	11.3159	10.4986	7.9842	5.05407	5.23809	0.873019	0.00157033	ENSMUSG00000029816	Gpnmb			6.221	1.48654e-15			4.30442	2.30545e-13	4.23026	-4.84752	0.631568	1.18835	2.01859
ENSMUSG00000069516	Lyz2	lysozyme 2 Gene [Source:MGI Symbol;Acc:MGI:96897]	26.7297	21.4847	41.7209	35.5616	24.9865	25.0097	31.7972	30.3774	41.7772	40.4672	15.5717	14.3398	93.855	96.737	121.999	139.935	1.85035	0.872812	0.00155328	ENSMUSG00000069516	Lyz2	0.0225974	1	1.97447	2.37629e-17	-0.178143	0.837812	1.78996	1.9983e-16	41.9452	-21.3069	6.26856	11.7949	20.0354
ENSMUSG00000000740	Rpl13	ribosomal protein L13 Gene [Source:MGI Symbol;Acc:MGI:105922]	42.6474	49.3047	43.4593	52.231	39.4153	39.6258	48.2636	45.0036	48.4773	46.6402	61.4674	48.6886	72.5546	68.2408	59.4024	68.5458	0.518244	0.872612	0.00155291	ENSMUSG00000000740	Rpl13	0.0476916	0.930654	0.293737	0.379591	0.150937	0.830598	0.387307	0.211367	11.2517	32.9557	1.68314	3.16698	5.3796
ENSMUSG00000039109	F13a1	coagulation factor XIII, A1 subunit Gene [Source:MGI Symbol;Acc:MGI:1921395]	0.300334	0	0.347674	0	1.05577	0.649604	0	1.12509	0.394125	0	0.409782	0.333484	2.66255	2.9996	3.51305	2.84291	4.21305	0.872073	0.00158028	ENSMUSG00000039109	F13a1			3.19376	0.000131601			1.70202	0.0107606	1.29899	-1.1732	0.194819	0.366569	0.622673
ENSMUSG00000081660	Gm11787	predicted gene 11787 Pseudogene [Source:MGI Symbol;Acc:MGI:3702103]	1.802	2.47901	1.04302	0.555649	1.05577	0.649604	2.27123	1.96891	1.97062	2.74354	1.22935	2.33439	4.65947	4.49939	4.47115	3.47467	1.54058	0.870682	0.0016803	ENSMUSG00000081660	Gm11787			0.989379	0.141835	0.324321	0.849601	1.32313	0.0397543	1.42141	-0.0958877	0.214598	0.403785	0.68589
ENSMUSG00000056211	R3hdm1	R3H domain 1 (binds single-stranded nucleic acids) Gene [Source:MGI Symbol;Acc:MGI:2448514]	11.713	13.2214	13.5593	14.4469	13.0211	10.7185	11.3561	13.7823	13.0061	15.0895	13.5228	15.6737	16.641	20.9972	18.5233	18.0051	0.486396	0.86972	0.0017469	ENSMUSG00000056211	R3hdm1	0.0822315	0.930474	0.300809	0.518052	0.134895	0.933977	0.355086	0.407848	2.94657	9.56035	0.44689	0.840864	1.42834
ENSMUSG00000082769	Gm15793	predicted gene 15793 Pseudogene [Source:MGI Symbol;Acc:MGI:3783235]	25.2281	25.8918	23.9895	25.0042	26.0422	24.6849	23.8479	25.0332	26.4064	24.6919	26.2261	26.3452	47.2603	61.8667	39.2822	45.1707	0.951291	0.869533	0.00174565	ENSMUSG00000082769	Gm15793	0.164805	0.647386	0.79833	0.00313398	0.0651765	0.979214	0.695369	0.00966091	11.8197	10.9258	1.79422	3.37598	5.73462
ENSMUSG00000040152	Thbs1	thrombospondin 1 Gene [Source:MGI Symbol;Acc:MGI:98737]	0.300334	0.826335	0.347674	1.1113	1.05577	0.649604	1.13561	0.843817	0.788249	1.37177	0.409782	0.666968	5.99075	6.37414	3.83241	3.47467	2.92755	0.869466	0.00173389	ENSMUSG00000040152	Thbs1			2.58833	4.16916e-05			2.16372	0.000413051	2.08685	-1.73125	0.31688	0.596238	1.0128
ENSMUSG00000038900	Rpl12	ribosomal protein L12 Gene [Source:MGI Symbol;Acc:MGI:98002]	28.5317	27.2691	26.7709	31.1164	28.8576	27.6082	27.2547	27.5647	27.5887	27.4354	28.6848	29.0131	53.2511	65.9911	44.0728	49.9089	0.907288	0.869376	0.0017244	ENSMUSG00000038900	Rpl12	0.148971	0.68515	0.818615	0.001885	0.00981586	1	0.676389	0.011525	12.6794	12.833	1.92614	3.6242	6.15625
ENSMUSG00000069515	Lyz1	lysozyme 1 Gene [Source:MGI Symbol;Acc:MGI:96902]	21.0234	18.1794	34.0721	30.0051	18.6519	20.7873	25.5513	22.7831	31.53	28.1213	12.2935	10.0045	75.8828	71.9903	91.0198	98.2385	1.70675	0.868769	0.00174347	ENSMUSG00000069515	Lyz1	-0.0495551	0.91042	2.00274	1.04243e-16	-0.346979	0.49801	1.71919	2.80208e-14	30.3066	-13.4939	4.61706	8.68742	14.7569
ENSMUSG00000021208	Ifi27l2b	interferon, alpha-inducible protein 27 like 2B Gene [Source:MGI Symbol;Acc:MGI:1916390]	21.3237	20.6584	13.2116	16.1138	45.046	47.0963	35.204	34.8778	26.0122	29.4931	20.4891	19.6755	157.091	161.228	99.9621	117.191	2.90869	0.867491	0.0018235	ENSMUSG00000021208	Ifi27l2b	1.33921	1.02157e-13	2.38879	5.79041e-25	0.389542	0.317687	1.44776	1.28639e-11	52.9376	-36.1371	8.11313	15.2656	25.9309
ENSMUSG00000059820	AU019823	expressed sequence AU019823 Gene [Source:MGI Symbol;Acc:MGI:2143205]	18.6207	18.4548	20.5128	22.226	21.8192	18.1889	17.602	19.1265	22.4651	17.833	20.0793	25.6783	32.6163	31.4958	30.6593	25.5862	0.592608	0.866233	0.00192285	ENSMUSG00000059820	AU019823	0.135388	0.792416	0.372666	0.286619	0.158067	0.890823	0.387745	0.285712	5.32759	13.6097	0.821276	1.5453	2.62493
ENSMUSG00000024640	Psat1	phosphoserine aminotransferase 1 Gene [Source:MGI Symbol;Acc:MGI:2183441]	0	0	0	0	0.351922	0	0	0.843817	0.788249	0	0.819565	0.333484	4.65947	3.74949	1.91621	2.21116	#DIV/0!	0.86621	0.00190693	ENSMUSG00000024640	Psat1			2.37959	0.00179538			2.79109	0.00054592	1.51423	-1.5999	0.233451	0.439259	0.746148
ENSMUSG00000088252	Snord13	small nucleolar RNA, C/D box 13 Gene [Source:MGI Symbol;Acc:MGI:3819521]	415.662	389.204	316.384	410.069	539.497	506.041	378.727	330.495	571.481	742.128	274.554	332.483	2145.35	2278.94	1189.96	1421.46	2.19992	0.866084	0.00190087	ENSMUSG00000088252	Snord13	0.359499	0.025769	1.74068	2.89904e-17	0.347197	0.153552	1.72829	8.37411e-19	681.273	-395.395	105.094	197.744	335.898
ENSMUSG00000025332	Kdm5c	lysine (K)-specific demethylase 5C Gene [Source:MGI Symbol;Acc:MGI:99781]	33.0367	31.4007	28.5093	31.672	27.098	26.9585	26.1191	28.6898	36.6536	30.1789	34.4217	33.6819	40.6039	41.2444	38.3241	36.642	0.331538	0.865274	0.00196012	ENSMUSG00000025332	Kdm5c	-0.0195467	0.997625	0.119786	0.805309	0.135451	0.870447	0.269817	0.500685	5.08255	24.1691	0.786975	1.48076	2.5153
ENSMUSG00000027035	Lass6	LAG1 homolog, ceramide synthase 6 Gene [Source:MGI Symbol;Acc:MGI:2442564]	10.5117	8.5388	10.0826	5.00084	13.725	11.3681	14.1952	13.5011	14.5826	14.4036	14.7522	17.3412	17.9722	24.7467	24.9107	18.9528	1.34287	0.864639	0.00200355	ENSMUSG00000027035	Lass6	0.73691	0.00661347	0.427724	0.263433	0.810409	0.0168466	0.490739	0.190779	5.58149	5.1535	0.866752	1.63087	2.77028
ENSMUSG00000000594	Gm2a	GM2 ganglioside activator protein Gene [Source:MGI Symbol;Acc:MGI:95762]	204.527	207.686	167.231	202.812	268.868	266.662	235.072	237.675	227.41	254.463	248.738	226.436	493.904	493.434	356.414	357.26	1.12068	0.863666	0.00202649	ENSMUSG00000000594	Gm2a	0.534822	0.000332954	0.720358	0.00183308	0.302884	0.28205	0.48526	0.0497593	102.552	103.339	15.9964	30.0986	51.127
ENSMUSG00000036279	Zbtb20	zinc finger and BTB domain containing 20 Gene [Source:MGI Symbol;Acc:MGI:1929213]	204.828	205.207	145.328	154.471	181.592	177.991	206.682	212.079	220.316	190.676	214.316	197.422	266.921	258.34	253.259	279.237	0.575457	0.863544	0.00202065	ENSMUSG00000036279	Zbtb20	0.301585	0.0873082	0.27377	0.372291	0.225479	0.51633	0.190093	0.609605	40.1258	142.187	6.2624	11.7833	20.0157
ENSMUSG00000055320	Tead1	TEA domain family member 1 Gene [Source:MGI Symbol;Acc:MGI:101876]	9.31035	11.8441	10.0826	6.66779	9.85382	8.76965	14.763	8.1569	12.2179	15.0895	11.0641	9.67103	27.2912	22.497	17.8846	18.9528	1.19241	0.861362	0.00218683	ENSMUSG00000055320	Tead1	0.19085	0.587945	0.763086	0.0242328	0.269061	0.676681	0.829657	0.0128776	5.96019	3.22908	0.939435	1.76763	3.00259
ENSMUSG00000052056	Zfp217	zinc finger protein 217 Gene [Source:MGI Symbol;Acc:MGI:2685408]	5.40601	3.85623	5.91046	6.11214	5.27883	6.82084	5.67807	4.78163	5.51775	4.8012	7.78587	5.00226	9.98458	10.4986	9.26167	9.47638	0.881807	0.861281	0.00217668	ENSMUSG00000052056	Zfp217	0.285667	0.694687	0.668282	0.143206	0.178371	0.958588	0.557181	0.244228	2.18881	2.90714	0.345123	0.649379	1.10307
ENSMUSG00000027546	Atp9a	ATPase, class II, type 9A Gene [Source:MGI Symbol;Acc:MGI:1330826]	50.1558	46.5502	51.8035	53.898	48.9172	51.3187	45.9924	45.5661	66.6071	60.3579	56.9598	63.3619	95.8519	104.611	68.0253	69.8093	0.74103	0.861057	0.00218155	ENSMUSG00000027546	Atp9a	0.0976597	0.795375	0.33673	0.277643	0.308291	0.399846	0.544251	0.0392943	17.9935	30.5846	2.84	5.34372	9.07712
ENSMUSG00000025283	Sat1	spermidine/spermine N1-acetyl transferase 1 Gene [Source:MGI Symbol;Acc:MGI:98233]	29.7331	23.1374	24.6849	21.6703	26.7461	24.0353	27.2547	22.5018	20.1004	28.8072	29.0946	38.0172	54.5824	47.9935	38.0048	42.9596	0.887311	0.860491	0.00220399	ENSMUSG00000025283	Sat1	0.162848	0.60164	0.554047	0.0563643	0.230657	0.693858	0.607927	0.0329166	10.6199	13.1167	1.68045	3.16192	5.37101
ENSMUSG00000038079	Als2cr4	amyotrophic lateral sclerosis 2 (juvenile) chromosome region, candidate 4 Gene [Source:MGI Symbol;Acc:MGI:2138365]	3.90434	2.20356	1.3907	1.66695	1.40769	2.27361	2.83903	2.53145	4.7295	3.42943	4.91739	4.66877	7.98766	11.2485	6.06799	5.36995	1.74273	0.860312	0.00220453	ENSMUSG00000038079	Als2cr4	0.065264	0.99	0.645055	0.206114	0.934788	0.219347	1.50581	0.000896892	2.75818	-0.533772	0.436792	0.821864	1.39606
ENSMUSG00000049303	Syt12	synaptotagmin XII Gene [Source:MGI Symbol;Acc:MGI:2159601]	1.50167	0.826335	1.04302	1.1113	1.05577	0.974405	1.70342	1.40636	1.18237	0	1.22935	0.333484	11.9815	11.9984	5.74862	10.1081	3.15178	0.860221	0.00219603	ENSMUSG00000049303	Syt12			3.62728	1.42585e-13			2.70886	1.00657e-09	4.40303	-4.2378	0.697559	1.31252	2.22951
ENSMUSG00000018211	Wfdc15b	WAP four-disulfide core domain 15B Gene [Source:MGI Symbol;Acc:MGI:2445041]	0	0.55089	0	0	0	0	0	0	0	0	0.409782	0	2.66255	1.12485	2.23557	3.15879	4.05894	0.859164	0.00221793	ENSMUSG00000018211	Wfdc15b			4.36744	0.000187471			31.1732	1.5582e-05	1.12041	-1.27471	0.178341	0.335564	0.570007
ENSMUSG00000033220	Rac2	RAS-related C3 botulinum substrate 2 Gene [Source:MGI Symbol;Acc:MGI:97846]	6.90768	5.5089	6.60581	5.55649	6.68652	9.09445	10.7883	5.62545	6.70012	8.91651	3.27826	5.33574	19.3035	19.1224	17.5652	19.5845	1.6205	0.859138	0.00220344	ENSMUSG00000033220	Rac2	0.491871	0.212006	1.61818	1.14055e-06	-0.0885366	1	1.0333	0.00157266	5.94835	-0.346761	0.946938	1.78175	3.02657
ENSMUSG00000074643	Cpne1	copine I Gene [Source:MGI Symbol;Acc:MGI:2386621]	3.00334	3.30534	4.86744	5.00084	4.22307	4.54722	6.24588	3.65654	4.7295	4.8012	5.73695	6.33619	7.32202	8.24889	8.62293	6.94934	0.944976	0.85882	0.00220243	ENSMUSG00000074643	Cpne1	0.373956	0.583971	0.438436	0.431863	0.507502	0.672317	0.558753	0.36826	1.75685	2.482	0.280075	0.526986	0.895166
ENSMUSG00000044206	Vsig4	V-set and immunoglobulin domain containing 4 Gene [Source:MGI Symbol;Acc:MGI:2679720]	13.515	13.7723	22.9465	23.3373	16.5403	15.2657	13.6274	16.8763	18.918	21.9483	11.8837	10.0045	41.2696	42.7442	44.3921	38.8532	1.18487	0.858816	0.00218615	ENSMUSG00000044206	Vsig4	-0.00767612	0.983486	1.37122	3.83931e-07	-0.234852	0.781085	1.16748	3.38418e-06	12.4436	1.67068	1.98378	3.73267	6.3405
ENSMUSG00000022892	App	amyloid beta (A4) precursor protein Gene [Source:MGI Symbol;Acc:MGI:88059]	15.9177	25.6164	20.1651	16.6695	23.9307	19.8129	15.8986	19.6891	27.5887	19.8907	28.275	16.3407	39.2727	51.3681	36.0886	36.0102	1.05422	0.858674	0.00218414	ENSMUSG00000022892	App	0.183461	0.618577	0.720326	0.0108453	0.229098	0.709583	0.767976	0.00461206	10.6335	7.66919	1.69628	3.1917	5.42159
ENSMUSG00000040225	Prrc2c	proline-rich coiled-coil 2C Gene [Source:MGI Symbol;Acc:MGI:1913754]	184.705	195.841	178.009	180.586	177.721	179.94	172.046	166.513	169.868	191.362	198.335	196.422	278.903	289.086	227.709	227.749	0.469512	0.858498	0.00216954	ENSMUSG00000040225	Prrc2c	0.080855	0.787131	0.335462	0.245253	0.0425066	0.986915	0.292183	0.338799	38.5494	135.256	6.15427	11.5798	19.67
ENSMUSG00000005871	Apc	adenomatosis polyposis coli Gene [Source:MGI Symbol;Acc:MGI:88039]	26.1291	33.8798	30.2477	30.5607	29.2095	28.5826	29.526	30.94	27.9829	37.0378	32.7826	35.3493	36.6101	44.9939	42.4759	40.7484	0.448139	0.858394	0.0021641	ENSMUSG00000005871	Apc	0.140778	0.692161	0.23676	0.557463	0.141996	0.848519	0.238004	0.572857	5.7623	23.7499	0.920355	1.73173	2.94161
ENSMUSG00000040565	Btaf1	BTAF1 RNA polymerase II, B-TFIID transcription factor-associated, (Mot1 homolog, S. cerevisiae) Gene [Source:MGI Symbol;Acc:MGI:2147538]	18.3204	18.7303	15.2977	21.6703	16.8923	20.7873	19.3054	18.564	21.2827	21.9483	16.3913	21.6764	27.9568	31.4958	28.1044	24.6386	0.600055	0.858138	0.00217406	ENSMUSG00000040565	Btaf1	0.214781	0.560851	0.377969	0.305099	0.157511	0.867734	0.319752	0.422378	4.74895	13.3515	0.759361	1.42881	2.42704
ENSMUSG00000004317	Clcn5	chloride channel 5 Gene [Source:MGI Symbol;Acc:MGI:99486]	7.20802	7.98791	6.25814	5.55649	7.39036	5.52163	5.11026	8.43817	10.2472	6.17297	10.6543	8.67058	18.6379	23.2469	13.7328	12.6352	1.33736	0.857211	0.00223693	ENSMUSG00000004317	Clcn5	0.149296	0.844457	0.786097	0.0218814	0.418992	0.54703	1.05273	0.00116409	5.27119	0.862333	0.846319	1.59243	2.70498
ENSMUSG00000023367	Tmem176a	transmembrane protein 176A Gene [Source:MGI Symbol;Acc:MGI:1913308]	131.246	112.933	110.56	108.907	157.661	163.7	154.443	160.325	129.667	147.465	96.2989	105.381	353.454	377.199	283.599	292.504	1.49489	0.856734	0.00227038	ENSMUSG00000023367	Tmem176a	0.623808	3.19597e-05	1.3447	4.15528e-10	0.0511113	0.965581	0.772823	0.000463567	95.5569	17.5529	15.3744	28.9283	49.139
ENSMUSG00000074527	Gm14296	predicted gene 14296 Pseudogene [Source:MGI Symbol;Acc:MGI:3708667]	15.317	14.3231	10.0826	16.1138	7.39036	7.47044	10.7883	7.87563	13.4002	15.7754	11.4739	13.6728	23.2973	23.6218	29.7012	36.3261	1.01636	0.856121	0.00230238	ENSMUSG00000074527	Gm14296	-0.594278	0.0754428	1.0197	0.000507462	-0.0354491	1	1.57229	1.79898e-08	8.56838	1.44316	1.38229	2.60091	4.41804
ENSMUSG00000024143	Rhoq	ras homolog gene family, member Q Gene [Source:MGI Symbol;Acc:MGI:1931553]	7.50835	6.33524	4.17209	6.66779	7.39036	5.84643	5.67807	4.78163	7.88249	5.48708	6.9663	12.6724	17.9722	16.1228	10.5391	14.2146	1.25347	0.855939	0.00230551	ENSMUSG00000024143	Rhoq	0.100783	0.924753	0.661208	0.0597098	0.499235	0.541715	1.03996	0.00290261	4.40502	1.26087	0.711208	1.3382	2.27314
ENSMUSG00000027195	Hsd17b12	hydroxysteroid (17-beta) dehydrogenase 12 Gene [Source:MGI Symbol;Acc:MGI:1926967]	111.424	105.771	110.213	91.1265	116.486	111.082	122.646	120.947	117.449	110.428	113.92	115.719	169.738	165.353	137.328	146.568	0.564563	0.85552	0.00231765	ENSMUSG00000027195	Hsd17b12	0.334456	0.0639101	0.335847	0.253641	0.137499	0.811006	0.131758	0.773035	22.1733	85.1151	3.58652	6.74836	11.4631
ENSMUSG00000038116	Phf20	PHD finger protein 20 Gene [Source:MGI Symbol;Acc:MGI:2444148]	17.4194	15.4249	14.6023	20.0034	19.7076	18.8385	24.9835	24.4707	18.918	20.5766	22.538	20.009	33.9476	36.745	30.9787	29.3768	0.958206	0.855297	0.00232536	ENSMUSG00000038116	Phf20	0.568255	0.0233578	0.583474	0.0607253	0.311429	0.594898	0.32136	0.410601	6.80704	11.438	1.10211	2.07371	3.52251
ENSMUSG00000002107	Celf2	CUGBP, Elav-like family member 2 Gene [Source:MGI Symbol;Acc:MGI:1338822]	28.8321	28.6463	30.2477	31.1164	26.3942	27.2833	24.4157	26.4396	33.8947	34.9801	36.8804	34.0154	54.5824	44.619	39.921	36.0102	0.559398	0.854917	0.00233396	ENSMUSG00000002107	Celf2	-0.00355911	1	0.214915	0.578109	0.249033	0.63715	0.466678	0.121898	8.07984	19.8784	1.31034	2.46553	4.18808
ENSMUSG00000000290	Itgb2	integrin beta 2 Gene [Source:MGI Symbol;Acc:MGI:96611]	0.901002	0.275445	0.347674	0	1.40769	0.649604	1.13561	1.68763	0.394125	1.37177	0	1.33394	3.99383	5.99919	4.15178	3.47467	3.53112	0.85491	0.00231901	ENSMUSG00000000290	Itgb2			2.49121	0.000186183			1.5814	0.00651791	1.82664	-1.41643	0.296243	0.557408	0.946841
ENSMUSG00000066315	Gm12918	predicted gene 12918 Pseudogene [Source:MGI Symbol;Acc:MGI:3652005]	42.0468	45.4484	41.0256	48.8971	36.9518	37.0274	45.4246	42.4721	45.7185	43.8967	61.4674	45.0203	68.5608	64.1164	56.2087	64.4394	0.513839	0.854503	0.00234654	ENSMUSG00000066315	Gm12918	0.0377374	0.949809	0.274527	0.418625	0.165519	0.806441	0.39237	0.207373	10.6157	31.2113	1.72469	3.24517	5.51241
ENSMUSG00000020580	Rock2	Rho-associated coiled-coil containing protein kinase 2 Gene [Source:MGI Symbol;Acc:MGI:107926]	42.3471	51.2328	38.2442	42.785	55.9556	41.5746	51.1026	44.1598	45.7185	46.6402	52.0424	58.6932	102.508	106.111	65.7898	80.5492	1.02352	0.85435	0.00234713	ENSMUSG00000020580	Rock2	0.299768	0.178057	0.690963	0.00637929	0.232118	0.625177	0.611688	0.0171192	21.7257	20.8311	3.53203	6.64583	11.2889
ENSMUSG00000026785	Pkn3	protein kinase N3 Gene [Source:MGI Symbol;Acc:MGI:2388285]	0.600668	0.55089	0.347674	0	0.351922	0.324802	0.567807	0	0.394125	0	1.63913	0.666968	2.66255	2.62465	1.27747	2.52703	2.60033	0.853378	0.00242038	ENSMUSG00000026785	Pkn3			1.50397	0.0812639			2.80436	0.00969206	0.977901	-0.757374	0.159651	0.300398	0.510271
ENSMUSG00000026628	Atf3	activating transcription factor 3 Gene [Source:MGI Symbol;Acc:MGI:109384]	0.300334	0	0.347674	0	3.1673	1.29921	1.70342	1.96891	0.788249	1.37177	1.63913	2.0009	7.98766	4.87434	4.47115	5.68583	5.15067	0.853074	0.00243767	ENSMUSG00000026628	Atf3			1.8247	0.000538952			1.1904	0.0279146	2.37826	-1.70099	0.38878	0.731524	1.2426
ENSMUSG00000026390	Marco	macrophage receptor with collagenous structure Gene [Source:MGI Symbol;Acc:MGI:1309998]	14.7164	14.5986	14.95	15.5582	130.915	132.519	95.3916	91.9761	25.6181	22.6342	10.6543	17.6746	360.776	382.448	353.221	382.214	4.62744	0.85291	0.00243975	ENSMUSG00000026390	Marco	3.09046	4.34053e-78	4.19323	4.0834e-70	0.357253	0.477323	1.46706	3.52606e-13	154.52	-134.108	25.2776	47.562	80.7913
ENSMUSG00000076431	Sox4	SRY-box containing gene 4 Gene [Source:MGI Symbol;Acc:MGI:98366]	11.1124	13.4968	9.73488	12.2243	13.725	13.9665	11.9239	5.90672	22.071	17.833	26.6359	19.6755	39.9383	47.9935	24.9107	24.0068	1.55517	0.852869	0.0023979	ENSMUSG00000076431	Sox4	0.102554	0.858947	0.529165	0.0866699	0.912192	0.00134935	1.32462	8.15995e-07	11.6305	-0.11544	1.90296	3.58058	6.08216
ENSMUSG00000081810	Gm11878	predicted gene 11878 Pseudogene [Source:MGI Symbol;Acc:MGI:3651784]	13.2147	14.0477	13.5593	7.22344	12.6692	12.3425	10.7883	14.6262	17.3415	15.0895	13.113	15.0068	18.6379	21.7471	18.204	20.2163	0.7139	0.851833	0.00244932	ENSMUSG00000081810	Gm11878	0.211876	0.585087	0.298242	0.492438	0.296583	0.611021	0.383935	0.335726	3.78798	8.41138	0.622537	1.17136	1.98973
ENSMUSG00000068011	2510049J12Rik	RIKEN cDNA 2510049J12 gene Gene [Source:MGI Symbol;Acc:MGI:1917541]	33.6374	29.4726	31.2907	31.672	36.9518	37.3522	35.204	32.3463	37.4418	33.6084	38.1098	41.6855	50.5885	55.1176	39.921	45.8025	0.602557	0.851052	0.00252005	ENSMUSG00000068011	2510049J12Rik	0.337887	0.161951	0.237959	0.522252	0.281548	0.537003	0.172974	0.715374	7.37459	25.575	1.21603	2.28807	3.88663
ENSMUSG00000064128	Cenpj	centromere protein J Gene [Source:MGI Symbol;Acc:MGI:2684927]	3.00334	3.30534	2.43372	3.3339	3.1673	2.27361	1.13561	3.93781	3.153	4.11531	2.86848	2.33439	5.99075	7.87394	6.38736	5.68583	1.10288	0.851003	0.00251006	ENSMUSG00000064128	Cenpj	0.0852509	1	1.04028	0.0500738	-0.00145931	1	0.966139	0.039711	1.84449	0.670387	0.30421	0.572398	0.972305
ENSMUSG00000022148	Fyb	FYN binding protein Gene [Source:MGI Symbol;Acc:MGI:1346327]	19.822	22.5865	28.857	29.4494	31.673	26.3089	25.5513	20.5329	22.4651	28.8072	17.2109	21.0095	49.2572	65.2412	60.6799	71.7046	1.29355	0.850622	0.00253725	ENSMUSG00000022148	Fyb	0.230522	0.494753	1.41442	1.20024e-08	-0.168136	0.83868	1.02302	2.23588e-05	18.1446	2.91299	2.99743	5.63994	9.58029
ENSMUSG00000030536	Iqgap1	IQ motif containing GTPase activating protein 1 Gene [Source:MGI Symbol;Acc:MGI:1352757]	20.4227	25.0655	27.4663	24.4486	27.8018	30.5314	22.7123	26.1583	25.224	20.5766	29.5043	21.343	73.8859	82.8638	49.1826	57.1742	1.43361	0.85047	0.00252364	ENSMUSG00000030536	Iqgap1	0.323839	0.242234	1.32547	4.56628e-08	0.0120199	1	1.01323	1.85394e-05	20.2566	0.765474	3.34848	6.30047	10.7023
ENSMUSG00000046324	Ermp1	endoplasmic reticulum metallopeptidase 1 Gene [Source:MGI Symbol;Acc:MGI:106250]	15.6174	20.1075	16.3407	11.6686	14.7807	12.9921	10.7883	12.6573	16.9474	19.2048	23.7674	21.0095	24.6286	27.7463	22.6751	25.2703	0.654475	0.849577	0.00260895	ENSMUSG00000046324	Ermp1	-0.166967	0.745707	0.222345	0.613785	0.324729	0.510887	0.711037	0.0209043	5.46869	9.19671	0.907424	1.7074	2.90028
ENSMUSG00000089643	Gm16301	predicted gene 16301 Pseudogene [Source:MGI Symbol;Acc:MGI:3826534]	56.7631	43.5203	40.6779	40.5624	52.0845	46.1219	49.3992	46.1287	51.2362	54.8708	55.7304	46.0208	66.5638	67.116	58.7637	66.3347	0.511557	0.849203	0.00263617	ENSMUSG00000089643	Gm16301	0.250599	0.286429	0.228632	0.537759	0.193216	0.702589	0.167387	0.715328	9.10211	37.1129	1.51271	2.8463	4.83486
ENSMUSG00000031996	Aplp2	amyloid beta (A4) precursor-like protein 2 Gene [Source:MGI Symbol;Acc:MGI:88047]	254.083	241.841	237.809	236.151	301.597	307.262	267.437	261.302	316.876	325.795	290.126	271.789	432.665	457.813	329.907	356.312	0.701022	0.848942	0.00265068	ENSMUSG00000031996	Aplp2	0.396316	0.0130571	0.280896	0.35255	0.325291	0.215762	0.206179	0.554347	67.1795	191.108	11.1771	21.0307	35.7238
ENSMUSG00000069662	Marcks	myristoylated alanine rich protein kinase C substrate Gene [Source:MGI Symbol;Acc:MGI:96907]	58.8655	55.089	51.8035	55.5649	53.8441	46.7715	48.8314	40.7845	50.0538	61.0438	45.8956	50.3561	101.177	98.9867	74.0933	84.3398	0.69621	0.848764	0.00265561	ENSMUSG00000069662	Marcks	-0.0575304	0.910593	0.692325	0.00711133	-0.0944651	0.933809	0.654269	0.00924089	19.1468	28.4772	3.18796	5.99844	10.1893
ENSMUSG00000078942	Naip6	NLR family, apoptosis inhibitory protein 6 Gene [Source:MGI Symbol;Acc:MGI:1298222]	1.50167	1.65267	1.3907	2.2226	1.40769	3.24802	2.83903	1.40636	3.54712	4.11531	1.22935	1.33394	5.32511	6.37414	5.10988	5.05407	1.69178	0.847793	0.00275371	ENSMUSG00000078942	Naip6	0.560733	0.58779	1.12865	0.0586324	0.533248	0.784365	1.10498	0.0455704	1.78587	-0.0573812	0.298566	0.56178	0.954268
ENSMUSG00000022723	Crybg3	beta-gamma crystallin domain containing 3 Gene [Source:MGI Symbol;Acc:MGI:2676311]	4.50501	6.05979	4.51976	4.4452	3.51922	3.57282	3.97465	3.094	3.94125	4.8012	3.68804	6.33619	10.6502	10.4986	8.30356	7.26522	0.910797	0.847583	0.00276273	ENSMUSG00000022723	Crybg3	-0.343082	0.671365	0.841339	0.055654	-0.0524707	1	1.12143	0.00975521	2.49376	1.3253	0.41728	0.785149	1.33369
ENSMUSG00000020926	Adam11	a disintegrin and metallopeptidase domain 11 Gene [Source:MGI Symbol;Acc:MGI:1098667]	2.10234	4.13168	1.3907	3.88955	7.03844	6.49604	2.83903	6.18799	5.91187	3.42943	3.68804	3.00135	43.2665	29.2461	20.1202	22.1116	3.31693	0.846795	0.00279335	ENSMUSG00000020926	Adam11	1.2343	0.00476995	2.68575	8.07129e-18	0.520237	0.652363	1.97879	8.66837e-13	12.3377	-10.7141	2.07127	3.89728	6.62012
ENSMUSG00000029007	Agtrap	angiotensin II, type I receptor-associated protein Gene [Source:MGI Symbol;Acc:MGI:1339977]	14.7164	17.9039	15.993	13.3356	12.3173	13.6417	14.763	15.1887	14.5826	15.0895	20.8989	19.0086	25.2943	23.9968	22.0364	19.9004	0.558395	0.846747	0.00278337	ENSMUSG00000029007	Agtrap	0.00229901	1	0.282905	0.473665	0.175127	0.849601	0.445059	0.234244	4.09946	10.4333	0.688362	1.29521	2.20012
ENSMUSG00000070530	Wfdc16	WAP four-disulfide core domain 16 Gene [Source:MGI Symbol;Acc:MGI:2670994]	0	0	0	0	0.351922	0	0	0.281272	0	0	0.409782	0	3.32819	4.49939	1.59684	2.21116	#DIV/0!	0.846361	0.00279832	ENSMUSG00000070530	Wfdc16			4.64072	1.41202e-05			3.7299	9.98834e-05	1.4281	-1.64036	0.240186	0.451932	0.767676
ENSMUSG00000024085	Man2a1	mannosidase 2, alpha 1 Gene [Source:MGI Symbol;Acc:MGI:104669]	69.6775	89.7951	90.0476	92.7934	116.134	121.476	109.587	124.885	97.7429	88.4792	110.231	103.713	194.366	199.848	162.558	163.941	1.07411	0.846005	0.00282547	ENSMUSG00000024085	Man2a1	0.640343	4.30027e-05	0.747384	0.00156059	0.244001	0.524399	0.346318	0.231645	39.893	52.9971	6.71937	12.6431	21.4762
ENSMUSG00000002058	Unc119	unc-119 homolog (C. elegans) Gene [Source:MGI Symbol;Acc:MGI:1328357]	3.00334	3.85623	4.86744	6.11214	4.22307	3.24802	3.97465	3.65654	8.27662	3.42943	6.55652	4.66877	13.3128	11.2485	9.26167	7.5811	1.21472	0.844904	0.00294459	ENSMUSG00000002058	Unc119	-0.00895481	1	0.680584	0.106098	0.490575	0.703232	1.1725	0.00305714	3.16257	0.692354	0.535127	1.00689	1.71035
ENSMUSG00000032440	Tgfbr2	transforming growth factor, beta receptor II Gene [Source:MGI Symbol;Acc:MGI:98729]	16.218	20.9338	14.2546	12.2243	19.0038	19.4881	13.6274	17.4389	20.8886	17.1471	23.7674	19.0086	31.9506	34.1204	26.1882	23.6909	0.865708	0.844899	0.00292906	ENSMUSG00000032440	Tgfbr2	0.283738	0.371452	0.406132	0.248017	0.333921	0.493395	0.454323	0.176208	6.30627	9.87919	1.06708	2.0078	3.41056
ENSMUSG00000022816	Fstl1	follistatin-like 1 Gene [Source:MGI Symbol;Acc:MGI:102793]	17.4194	21.4847	22.9465	25.0042	21.4672	18.1889	22.1445	21.658	28.377	23.3201	27.8652	30.0135	49.9229	33.3705	32.5755	33.7991	0.785088	0.844398	0.00295948	ENSMUSG00000022816	Fstl1	0.126445	0.792564	0.326038	0.340217	0.380493	0.397466	0.568976	0.0566998	8.2334	12.8217	1.39606	2.62681	4.46203
ENSMUSG00000027848	Olfml3	olfactomedin-like 3 Gene [Source:MGI Symbol;Acc:MGI:1914877]	0.901002	1.37723	2.08605	2.2226	1.75961	3.24802	1.70342	1.68763	1.97062	2.74354	2.86848	3.00135	7.32202	6.37414	3.83241	4.10643	1.7157	0.844241	0.00296304	ENSMUSG00000027848	Olfml3	0.63142	0.58779	0.877937	0.105848	0.780895	0.602716	1.0253	0.05971	1.80251	-0.120294	0.305832	0.575449	0.977488
ENSMUSG00000038608	Dock10	dedicator of cytokinesis 10 Gene [Source:MGI Symbol;Acc:MGI:2146320]	3.00334	2.75445	3.47674	2.77825	4.22307	3.89762	4.54246	3.37527	3.153	6.17297	3.68804	6.00271	5.32511	10.8735	8.62293	9.1605	1.5002	0.843722	0.00301236	ENSMUSG00000038608	Dock10	0.555484	0.374956	0.832044	0.0806358	0.6436	0.49877	0.916625	0.0494954	2.55171	0.718778	0.433876	0.816377	1.38674
ENSMUSG00000086567	Gm16247	predicted gene 16247 Pseudogene [Source:MGI Symbol;Acc:MGI:3826583]	17.4194	21.4847	22.2511	21.1147	20.4115	21.1121	19.3054	21.3767	20.4945	20.5766	29.9141	25.6783	35.9445	28.1212	30.0206	29.3768	0.585642	0.843429	0.0030334	ENSMUSG00000086567	Gm16247	0.181664	0.648285	0.249677	0.511876	0.260973	0.682961	0.322498	0.387126	5.26285	15.0724	0.895939	1.68579	2.86357
ENSMUSG00000070476	9030418K01Rik	RIKEN cDNA 9030418K01 gene Gene [Source:MGI Symbol;Acc:MGI:1918782]	15.0167	14.5986	14.95	18.3364	14.7807	15.9153	12.4918	16.5951	18.5239	21.9483	17.2109	18.6751	23.963	19.8723	24.5913	20.848	0.505151	0.842765	0.00306971	ENSMUSG00000070476	9030418K01Rik	0.142763	0.839354	0.153354	0.781127	0.294902	0.636711	0.315197	0.444088	3.58125	11.9192	0.611327	1.15027	1.9539
ENSMUSG00000069833	Ahnak	AHNAK nucleoprotein (desmoyokin) Gene [Source:MGI Symbol;Acc:MGI:1316648]	40.2448	36.6342	26.4232	33.339	36.9518	40.6002	35.7718	36.5654	37.0477	48.6978	36.8804	34.6823	81.8735	83.6137	53.9732	57.8059	1.02088	0.842102	0.0031392	ENSMUSG00000069833	Ahnak	0.299447	0.215435	0.714236	0.00720259	0.188157	0.725108	0.608701	0.0202956	16.9904	16.1259	2.90818	5.472	9.29501
ENSMUSG00000032348	Gsta4	glutathione S-transferase, alpha 4 Gene [Source:MGI Symbol;Acc:MGI:1309515]	45.3504	42.694	27.4663	25.5599	54.196	55.5411	57.9163	51.4729	57.1481	61.0438	43.8467	42.019	148.437	146.98	90.7005	88.4462	1.75019	0.841942	0.00314382	ENSMUSG00000032348	Gsta4	0.770583	4.11423e-06	1.1009	2.32376e-06	0.504902	0.0397699	0.833485	0.000317052	37.4699	1.09626	6.41775	12.0756	20.5122
ENSMUSG00000047228	BC048546	cDNA sequence BC048546 Gene [Source:MGI Symbol;Acc:MGI:3039594]	38.7431	28.9217	23.6418	17.7808	60.5306	60.7379	60.7553	45.5661	33.5006	34.2943	45.0761	47.3547	109.83	99.7366	149.145	166.468	2.26733	0.841922	0.00313018	ENSMUSG00000047228	BC048546	1.18235	3.39763e-13	1.64882	1.32827e-13	0.543227	0.0397699	0.991703	8.36592e-06	45.3052	-13.2973	7.76041	14.6019	24.8035
ENSMUSG00000028760	Eif4g3	eukaryotic translation initiation factor 4 gamma, 3 Gene [Source:MGI Symbol;Acc:MGI:1923935]	39.3438	44.8976	47.6314	47.7858	38.0076	31.8306	43.1533	43.8785	45.3243	48.012	50.4032	38.3506	69.2264	77.6145	57.4862	61.5965	0.565754	0.841653	0.00313295	ENSMUSG00000028760	Eif4g3	-0.0237153	0.986694	0.450261	0.130338	0.0285335	1	0.499784	0.079103	12.2891	28.0993	2.10734	3.96514	6.73539
ENSMUSG00000025232	Hexa	hexosaminidase A Gene [Source:MGI Symbol;Acc:MGI:96073]	35.7397	33.3289	41.0256	36.1172	53.1402	48.3955	42.5855	43.8785	46.1126	43.2108	41.7978	49.0221	91.1925	67.8659	62.9155	65.7029	0.976393	0.841463	0.0031416	ENSMUSG00000025232	Hexa	0.536694	0.00626469	0.566068	0.0371414	0.318987	0.421096	0.34457	0.271283	15.3919	23.9068	2.64144	4.9701	8.44247
ENSMUSG00000035451	Foxa1	forkhead box A1 Gene [Source:MGI Symbol;Acc:MGI:1347472]	4.50501	4.68257	2.78139	3.88955	4.57499	3.57282	2.27123	3.93781	4.33537	4.11531	4.09782	4.33529	7.32202	5.62424	6.70672	6.31759	0.71162	0.840581	0.00324148	ENSMUSG00000035451	Foxa1	0.059123	1	0.527457	0.344236	0.0852951	1	0.554717	0.342967	1.37167	2.23022	0.23624	0.444506	0.755061
ENSMUSG00000015354	Pcolce2	procollagen C-endopeptidase enhancer 2 Gene [Source:MGI Symbol;Acc:MGI:1923727]	3.00334	5.5089	6.25814	3.88955	4.57499	4.87203	3.97465	6.46927	7.09424	6.85885	2.45869	3.33484	15.9753	16.1228	9.26167	14.2146	1.57448	0.840462	0.00324105	ENSMUSG00000015354	Pcolce2	0.293357	0.709175	1.44156	8.188e-05	0.00604942	1	1.16772	0.00066202	4.57791	-0.681478	0.788825	1.48425	2.52121
ENSMUSG00000001128	Cfp	complement factor properdin Gene [Source:MGI Symbol;Acc:MGI:97545]	23.7264	14.874	28.5093	42.2294	36.248	36.053	27.8225	23.9082	27.1946	40.4672	16.3913	19.3421	88.5299	76.8646	63.5542	82.1286	1.50846	0.84037	0.0032371	ENSMUSG00000001128	Cfp	0.415514	0.127546	1.52961	3.15958e-10	-0.0696095	0.972198	1.07081	3.69073e-06	24.4657	-1.18709	4.21729	7.93521	13.4791
ENSMUSG00000068220	Lgals1	lectin, galactose binding, soluble 1 Gene [Source:MGI Symbol;Acc:MGI:96777]	11.713	12.6705	6.25814	5.55649	30.2653	34.429	23.8479	15.7513	20.1004	19.2048	14.7522	13.3394	84.5361	85.1135	47.5858	60.0171	2.93721	0.840179	0.0032302	ENSMUSG00000068220	Lgals1	1.61277	3.33355e-15	1.93484	3.71294e-15	0.8156	0.00852612	1.13759	1.16262e-06	26.2889	-14.4619	4.53507	8.53314	14.4948
ENSMUSG00000061244	Exoc5	exocyst complex component 5 Gene [Source:MGI Symbol;Acc:MGI:2145645]	40.8454	39.9395	36.5058	33.339	40.823	25.6593	32.365	33.4714	40.989	42.5249	40.1587	43.6864	52.5854	44.9939	52.3763	52.436	0.426143	0.840024	0.00323482	ENSMUSG00000061244	Exoc5	-0.0292166	0.994207	0.19304	0.634156	0.153316	0.811576	0.370296	0.256328	7.73695	27.6138	1.33553	2.51292	4.26858
ENSMUSG00000030249	Abcc9	ATP-binding cassette, sub-family C (CFTR/MRP), member 9 Gene [Source:MGI Symbol;Acc:MGI:1352630]	19.2214	20.1075	21.9035	17.7808	19.3557	22.0865	14.763	15.1887	25.224	19.2048	23.3576	22.0099	33.9476	33.3705	23.3138	30.9562	0.621838	0.839107	0.0033417	ENSMUSG00000030249	Abcc9	0.0256305	1	0.32455	0.373704	0.201558	0.788112	0.496992	0.122345	5.88754	12.5825	1.02006	1.91933	3.26027
ENSMUSG00000037999	Arap2	ArfGAP with RhoGAP domain, ankyrin repeat and PH domain 2 Gene [Source:MGI Symbol;Acc:MGI:2684416]	27.3304	35.257	40.6779	33.339	31.673	37.3522	34.0684	26.7209	28.377	46.6402	40.5685	42.6859	51.9198	61.8667	48.2245	52.1201	0.648492	0.838994	0.00334067	ENSMUSG00000037999	Arap2	0.0862051	0.839354	0.354886	0.285738	0.209071	0.703232	0.475851	0.11254	10.2916	22.3945	1.7839	3.35658	5.70165
ENSMUSG00000021248	Tmed10	transmembrane emp24-like trafficking protein 10 (yeast) Gene [Source:MGI Symbol;Acc:MGI:1915831]	124.038	131.938	134.898	134.467	120.709	127.647	128.324	149.356	142.279	131.004	135.638	127.391	177.725	195.724	166.391	156.992	0.407556	0.83882	0.00334809	ENSMUSG00000021248	Tmed10	0.175586	0.448524	0.279326	0.371467	0.043259	0.988729	0.14314	0.741394	21.6081	105.973	3.74807	7.05233	11.9795
ENSMUSG00000037111	Setd7	SET domain containing (lysine methyltransferase) 7 Gene [Source:MGI Symbol;Acc:MGI:1920501]	4.50501	4.68257	4.86744	6.66779	7.74229	4.54722	4.54246	5.34418	5.91187	5.48708	4.91739	6.00271	11.3159	10.1236	9.9004	15.4781	1.17584	0.838734	0.00334362	ENSMUSG00000037111	Setd7	0.332366	0.646845	0.999723	0.00919521	0.173164	0.956596	0.839988	0.0323222	3.2041	1.54407	0.555967	1.0461	1.77696
ENSMUSG00000025077	Dclre1a	DNA cross-link repair 1A, PSO2 homolog (S. cerevisiae) Gene [Source:MGI Symbol;Acc:MGI:1930042]	5.70635	7.16157	5.56279	3.3339	8.09421	7.47044	3.40684	6.46927	4.33537	6.17297	10.2446	8.67058	13.3128	14.623	10.8585	12.3193	1.23172	0.838554	0.00335188	ENSMUSG00000025077	Dclre1a	0.386761	0.413678	0.684984	0.0775083	0.40367	0.594406	0.701359	0.0643259	3.506	2.01143	0.608791	1.14549	1.9458
ENSMUSG00000003355	Fkbp11	FK506 binding protein 11 Gene [Source:MGI Symbol;Acc:MGI:1913370]	14.1157	15.7004	21.2081	15.0025	20.7634	25.3345	20.441	22.2205	19.3121	15.7754	13.9326	18.3416	48.5916	47.2436	36.7273	37.5896	1.3657	0.838202	0.00336764	ENSMUSG00000003355	Fkbp11	0.603927	0.0130571	1.22208	3.03625e-06	0.0499017	1	0.664994	0.0156857	11.71	4.5707	2.03624	3.83137	6.50815
ENSMUSG00000025809	Itgb1	integrin beta 1 (fibronectin receptor beta) Gene [Source:MGI Symbol;Acc:MGI:96610]	64.5718	62.2506	70.5779	70.5675	80.2382	89.3205	72.6793	72.8496	63.8482	65.845	88.1032	79.3692	125.806	134.982	104.753	104.556	0.810897	0.838195	0.00335261	ENSMUSG00000025809	Itgb1	0.407442	0.0305291	0.559519	0.0312525	0.167358	0.777369	0.314131	0.311887	22.6776	45.7635	3.94348	7.42	12.604
ENSMUSG00000014776	Nol3	nucleolar protein 3 (apoptosis repressor with CARD domain) Gene [Source:MGI Symbol;Acc:MGI:1925938]	46.2514	47.1011	43.8069	54.4536	63.346	70.482	61.3231	60.1923	66.6071	67.9026	61.8772	70.6986	147.106	173.602	87.1874	105.188	1.421	0.838081	0.00335222	ENSMUSG00000014776	Nol3	0.593616	0.000837738	0.820238	0.000575013	0.499586	0.0497457	0.724489	0.00213515	36.9057	13.8264	6.42058	12.0809	20.5212
ENSMUSG00000026219	Trip12	thyroid hormone receptor interactor 12 Gene [Source:MGI Symbol;Acc:MGI:1309481]	66.3738	65.8314	71.6209	66.6779	60.1787	63.9859	61.891	62.4425	72.1248	63.7873	78.6782	64.3624	94.5207	96.362	80.1613	78.3381	0.369156	0.837665	0.0033772	ENSMUSG00000026219	Trip12	0.0467092	0.928092	0.223075	0.520887	0.0586914	0.971155	0.229161	0.535328	11.3401	52.3908	1.97615	3.71831	6.31611
ENSMUSG00000078591	Hs3st4	heparan sulfate (glucosamine) 3-O-sulfotransferase 4 Gene [Source:MGI Symbol;Acc:MGI:1333792]	12.614	14.5986	14.95	10.5573	14.7807	19.4881	17.0342	19.1265	17.3415	19.2048	16.3913	23.3439	57.2449	61.8667	27.785	36.642	1.79966	0.837361	0.00340291	ENSMUSG00000078591	Hs3st4	0.574165	0.0305291	1.13058	1.29193e-05	0.528369	0.173028	1.07985	1.78184e-05	15.4931	-2.45685	2.70315	5.08623	8.63973
ENSMUSG00000031375	Bgn	biglycan Gene [Source:MGI Symbol;Acc:MGI:88158]	79.8889	70.7894	66.7534	73.9014	89.3882	84.4485	84.6032	70.3181	81.5838	91.9086	66.3848	76.0343	133.128	143.231	101.878	118.455	0.76968	0.835873	0.0035296	ENSMUSG00000031375	Bgn	0.337862	0.0811108	0.552198	0.0356092	0.122428	0.842574	0.335089	0.271455	23.6628	49.2339	4.15309	7.81441	13.274
ENSMUSG00000028207	Asph	aspartate-beta-hydroxylase Gene [Source:MGI Symbol;Acc:MGI:1914186]	15.317	14.3231	20.8605	16.1138	16.8923	16.2401	20.441	18.564	18.1297	16.4612	18.4402	19.3421	30.6194	32.6206	23.9526	24.6386	0.747415	0.835555	0.00354236	ENSMUSG00000028207	Asph	0.278524	0.40118	0.515447	0.119363	0.147531	0.916073	0.373646	0.333027	5.3804	11.0193	0.945516	1.77907	3.02202
ENSMUSG00000035314	Gdpd5	glycerophosphodiester phosphodiesterase domain containing 5 Gene [Source:MGI Symbol;Acc:MGI:2686926]	0.600668	0.275445	0.695348	0	1.75961	0.974405	0	0.281272	0.394125	0.685885	0.409782	1.00045	3.32819	2.9996	2.23557	2.21116	2.77744	0.835413	0.00354653	ENSMUSG00000035314	Gdpd5			1.95735	0.01252			1.46029	0.0802541	1.07401	-0.713848	0.188845	0.355329	0.603581
ENSMUSG00000040722	Scamp5	secretory carrier membrane protein 5 Gene [Source:MGI Symbol;Acc:MGI:1928948]	4.20468	3.58079	3.82442	4.4452	3.87114	3.89762	4.54246	2.81272	5.12362	6.17297	1.63913	3.33484	17.3066	16.4978	9.9004	9.47638	1.72789	0.835025	0.0035854	ENSMUSG00000040722	Scamp5	0.0585711	1	1.64125	1.75804e-05	-0.0328538	1	1.55072	1.54599e-05	4.73434	-1.77552	0.83373	1.56874	2.66474
ENSMUSG00000027828	Ssr3	signal sequence receptor, gamma Gene [Source:MGI Symbol;Acc:MGI:1914687]	41.7464	50.9574	54.5848	48.3415	42.2307	47.4211	43.1533	55.4107	46.9008	41.839	43.4369	46.0208	81.8735	86.9883	77.6064	68.8617	0.688733	0.834725	0.00361212	ENSMUSG00000027828	Ssr3	0.125904	0.709235	0.724196	0.00448629	-0.118038	0.870447	0.478725	0.0827917	15.4482	28.5198	2.7237	5.12488	8.70539
ENSMUSG00000026600	Soat1	sterol O-acyltransferase 1 Gene [Source:MGI Symbol;Acc:MGI:104665]	2.70301	2.75445	2.43372	2.2226	3.87114	5.19683	4.54246	4.78163	2.75887	4.8012	4.09782	4.00181	11.9815	11.6234	6.70672	7.89698	1.91758	0.834601	0.00361382	ENSMUSG00000026600	Soat1	1.01696	0.0336707	1.18552	0.00503542	0.582046	0.573669	0.750279	0.0939488	3.05222	-0.0510641	0.538406	1.01306	1.72083
ENSMUSG00000074476	Spc24	SPC24, NDC80 kinetochore complex component, homolog (S. cerevisiae) Gene [Source:MGI Symbol;Acc:MGI:1914879]	47.4528	49.5801	41.7209	42.785	50.3249	50.0195	42.0177	43.316	60.3011	54.1849	54.9109	61.361	155.094	140.606	89.1036	72.9681	1.33435	0.834579	0.00360105	ENSMUSG00000074476	Spc24	0.199084	0.456642	0.854758	0.000334538	0.357755	0.26519	1.00912	6.1724e-06	34.7744	6.74594	6.13468	11.543	19.6075
ENSMUSG00000034731	Dgkh	diacylglycerol kinase, eta Gene [Source:MGI Symbol;Acc:MGI:2444188]	0.901002	0.55089	1.3907	1.1113	0.351922	0.649604	0.567807	1.12509	0.394125	0.685885	0.819565	0.666968	2.66255	2.62465	2.23557	2.52703	1.34582	0.834407	0.0036097	ENSMUSG00000034731	Dgkh			1.8958	0.0333224			1.57204	0.0658516	0.838945	-0.225101	0.148102	0.278667	0.473358
ENSMUSG00000038400	Pmepa1	prostate transmembrane protein, androgen induced 1 Gene [Source:MGI Symbol;Acc:MGI:1929600]	8.10902	10.7424	6.60581	6.11214	16.1884	12.3425	19.8732	10.4071	14.1885	17.1471	14.7522	15.0068	45.2634	37.8699	22.6751	24.9545	2.05036	0.83434	0.00360348	ENSMUSG00000038400	Pmepa1	0.961872	0.000119872	0.971447	0.000670574	0.902515	0.00427946	0.893178	0.00183867	10.9487	-1.01119	1.93332	3.63772	6.17921
ENSMUSG00000045394	Epcam	epithelial cell adhesion molecule Gene [Source:MGI Symbol;Acc:MGI:106653]	1.20134	0.55089	0.347674	0.555649	0.351922	0.974405	0.567807	0.562545	3.153	1.37177	0.819565	2.0009	2.66255	3.37455	1.91621	3.15879	2.06505	0.83386	0.00365616	ENSMUSG00000045394	Epcam			0.469508	0.663472			1.91701	0.0151014	1.1005	-0.401611	0.194695	0.366335	0.622276
ENSMUSG00000022181	C6	complement component 6 Gene [Source:MGI Symbol;Acc:MGI:88233]	14.1157	13.2214	22.2511	13.3356	20.7634	23.7105	22.7123	20.8142	21.6769	16.4612	15.9815	14.0063	87.1986	92.2376	53.0151	47.6978	2.15452	0.833695	0.00364829	ENSMUSG00000022181	C6	0.645402	0.00686523	1.91083	4.7493e-15	0.120819	0.928165	1.38366	2.54289e-09	25.8272	-12.7967	4.57217	8.60295	14.6134
ENSMUSG00000038388	Mpp6	membrane protein, palmitoylated 6 (MAGUK p55 subfamily member 6) Gene [Source:MGI Symbol;Acc:MGI:1927340]	90.4005	98.8848	88.3092	95.016	91.1478	93.2181	74.9505	73.4121	106.02	106.312	101.216	106.381	139.784	141.731	109.543	111.19	0.43073	0.833634	0.00364131	ENSMUSG00000038388	Mpp6	0.00586965	1	0.153401	0.687704	0.18477	0.696448	0.330034	0.275553	19.0332	69.2967	3.37024	6.3414	10.7718
ENSMUSG00000026023	Cdk15	cyclin-dependent kinase 15 Gene [Source:MGI Symbol;Acc:MGI:3583944]	22.8254	24.7901	26.7709	20.559	23.5788	29.2322	26.6869	23.6269	29.5594	20.5766	20.8989	31.681	39.9383	38.2448	37.0467	36.642	0.677684	0.833563	0.00363582	ENSMUSG00000026023	Cdk15	0.271553	0.33078	0.456544	0.14156	0.140646	0.887073	0.310312	0.402953	6.70029	16.8772	1.18676	2.233	3.79308
ENSMUSG00000069125	Rps24-ps2	ribosomal protein S24, pseudogene 2 Pseudogene [Source:MGI Symbol;Acc:MGI:3649025]	14.416	13.2214	12.5163	7.77909	13.373	12.0177	11.9239	14.9074	17.3415	13.7177	12.2935	15.6737	17.9722	20.9972	18.204	19.9004	0.685228	0.833436	0.00363853	ENSMUSG00000069125	Rps24-ps2	0.262376	0.452239	0.297819	0.499584	0.278805	0.672317	0.310383	0.491388	3.45876	8.87394	0.612926	1.15327	1.95901
ENSMUSG00000040209	Zfp704	zinc finger protein 704 Gene [Source:MGI Symbol;Acc:MGI:2180715]	26.7297	29.7481	20.5128	23.3373	23.5788	23.3857	16.4664	17.1576	30.7417	30.1789	35.6511	32.0144	40.6039	48.3685	38.6435	31.5879	0.666153	0.833218	0.00365417	ENSMUSG00000040209	Zfp704	-0.149792	0.694764	0.206323	0.606146	0.361214	0.352437	0.715819	0.00979326	8.77844	14.3401	1.55696	2.92955	4.97629
ENSMUSG00000082319	Gm8822	predicted gene 8822 Pseudogene [Source:MGI Symbol;Acc:MGI:3648640]	23.7264	31.4007	24.3372	25.5599	29.5615	25.9841	19.3054	21.658	24.4357	21.9483	29.9141	26.3452	38.607	43.4941	42.7953	36.3261	0.618332	0.832908	0.0036832	ENSMUSG00000082319	Gm8822	0.0530545	0.950764	0.559813	0.0616011	-0.0154044	1	0.488477	0.1124	7.59372	16.1516	1.34847	2.53727	4.30994
ENSMUSG00000085208	4632419I22Rik	RIKEN cDNA 4632419I22 gene Gene [Source:MGI Symbol;Acc:MGI:1921288]	26.1291	29.1972	22.5988	21.6703	29.2095	27.933	24.9835	23.3456	33.1065	26.0636	29.9141	32.6814	79.211	88.4881	44.3921	48.6454	1.38844	0.832368	0.00374575	ENSMUSG00000085208	4632419I22Rik	0.233614	0.410577	0.960321	0.000106487	0.300183	0.504602	1.01718	2.03691e-05	20.0387	2.58707	3.56596	6.70967	11.3974
ENSMUSG00000026956	Uap1l1	UDP-N-acteylglucosamine pyrophosphorylase 1-like 1 Gene [Source:MGI Symbol;Acc:MGI:2443318]	4.80534	3.30534	5.21511	2.2226	7.03844	9.74405	7.38149	11.2509	3.94125	3.42943	3.68804	3.66832	33.9476	31.8707	21.717	21.4798	2.80969	0.83154	0.00382004	ENSMUSG00000026956	Uap1l1	1.34771	2.8372e-05	2.75792	2.99632e-18	-0.108008	1	1.30481	2.39578e-06	10.5348	-7.02696	1.88077	3.53884	6.01126
ENSMUSG00000049878	Rlf	rearranged L-myc fusion sequence Gene [Source:MGI Symbol;Acc:MGI:1924705]	9.31035	12.1196	9.03953	7.22344	10.2057	9.74405	14.1952	13.2198	8.67074	10.9742	11.0641	12.3389	23.963	22.122	16.2878	19.2686	1.11501	0.831531	0.00380557	ENSMUSG00000049878	Rlf	0.441917	0.162655	0.814046	0.0122637	0.165358	0.882892	0.525049	0.156383	4.9614	4.65744	0.885787	1.66669	2.83112
ENSMUSG00000024397	Aif1	allograft inflammatory factor 1 Gene [Source:MGI Symbol;Acc:MGI:1343098]	9.31035	15.1495	15.993	7.22344	24.9865	29.557	20.441	16.0325	20.1004	19.2048	9.01521	17.3412	46.5947	39.7446	40.5597	47.3819	1.87007	0.83136	0.00381507	ENSMUSG00000024397	Aif1	1.05265	7.56248e-07	1.33126	3.49757e-07	0.415815	0.356795	0.693859	0.0118074	13.3453	0.930965	2.3842	4.48609	7.62031
ENSMUSG00000073859	Itpripl2	inositol 1,4,5-triphosphate receptor interacting protein-like 2 Gene [Source:MGI Symbol;Acc:MGI:2442416]	7.20802	7.98791	6.95348	8.33474	4.92691	8.12004	7.9493	7.59436	7.48837	13.0318	7.37608	8.67058	21.3004	18.7475	12.4553	12.9511	1.10243	0.831355	0.00380015	ENSMUSG00000073859	Itpripl2	0.0833448	0.937345	0.755635	0.0420902	0.224167	0.833189	0.902618	0.0083265	4.55151	2.31499	0.813163	1.53004	2.599
ENSMUSG00000029552	Tes	testis derived transcript Gene [Source:MGI Symbol;Acc:MGI:105081]	0.901002	1.10178	2.43372	1.1113	1.75961	0.974405	1.13561	1.40636	1.5765	0	2.45869	2.66787	11.3159	8.24889	6.70672	4.10643	2.45303	0.831264	0.00379807	ENSMUSG00000029552	Tes			1.84324	2.21688e-05	0.471198	0.936906	2.17415	6.11105e-06	3.14958	-2.37127	0.562898	1.05914	1.79912
ENSMUSG00000039683	Sdk1	sidekick homolog 1 (chicken) Gene [Source:MGI Symbol;Acc:MGI:2444413]	0.600668	0.55089	1.04302	0.555649	0.351922	0.974405	0.567807	1.40636	0	2.05766	0.819565	1.00045	7.98766	4.49939	3.19368	4.42231	2.86979	0.831225	0.00378832	ENSMUSG00000039683	Sdk1			2.37846	0.000230856			2.15643	0.000189304	2.1568	-1.79715	0.385525	0.7254	1.2322
ENSMUSG00000055593	Tead1	TEA domain family member 1 Gene [Source:MGI Symbol;Acc:MGI:101876]	5.70635	9.08969	6.60581	5.55649	8.09421	7.14564	10.7883	6.46927	9.45899	11.66	8.60543	7.00316	24.6286	15.7479	13.0941	16.1098	1.36795	0.830335	0.00387324	ENSMUSG00000055593	Tead1	0.347349	0.394671	0.826371	0.0208331	0.374764	0.578764	0.846448	0.0149253	5.07247	1.71929	0.909836	1.71194	2.90798
ENSMUSG00000063931	Pepd	peptidase D Gene [Source:MGI Symbol;Acc:MGI:97542]	30.0334	25.341	23.2942	20.0034	29.5615	25.3345	28.3903	25.5958	29.9535	26.7495	34.8315	29.0131	39.9383	54.7426	44.0728	33.7991	0.806326	0.830256	0.00386947	ENSMUSG00000063931	Pepd	0.28283	0.280333	0.419443	0.189796	0.288184	0.523024	0.414439	0.210345	8.77926	16.3354	1.5752	2.96387	5.03459
ENSMUSG00000024235	Map3k8	mitogen-activated protein kinase kinase kinase 8 Gene [Source:MGI Symbol;Acc:MGI:1346878]	3.60401	3.30534	2.43372	3.3339	4.57499	4.22242	2.27123	6.18799	2.75887	4.11531	2.45869	3.00135	13.3128	13.1232	7.9842	10.424	1.82271	0.829804	0.00392159	ENSMUSG00000024235	Map3k8	0.703287	0.247107	1.79239	7.20227e-06	-0.0833057	1	1.0173	0.00616015	3.76533	-0.969742	0.676771	1.2734	2.16307
ENSMUSG00000021709	Erbb2ip	Erbb2 interacting protein Gene [Source:MGI Symbol;Acc:MGI:1890169]	38.1424	39.9395	32.6814	41.6737	42.9345	33.4546	31.7972	37.128	32.7124	41.839	45.0761	47.6882	66.5638	63.7414	51.4182	49.5931	0.601655	0.829453	0.00395878	ENSMUSG00000021709	Erbb2ip	0.114374	0.76601	0.36284	0.247404	0.150695	0.833428	0.398267	0.195166	10.4491	25.724	1.88063	3.53858	6.01082
ENSMUSG00000015340	Cybb	cytochrome b-245, beta polypeptide Gene [Source:MGI Symbol;Acc:MGI:88574]	25.2281	21.2093	27.1186	23.8929	36.9518	33.4546	23.8479	36.8467	32.3182	27.4354	14.3424	19.3421	65.8982	97.1119	68.6641	69.1776	1.62634	0.829336	0.00396085	ENSMUSG00000015340	Cybb	0.625443	0.00322245	1.60259	2.57668e-11	-0.0640692	0.995853	0.929705	7.20697e-05	23.5091	-1.12031	4.23311	7.96498	13.5297
ENSMUSG00000018339	Gpx3	glutathione peroxidase 3 Gene [Source:MGI Symbol;Acc:MGI:105102]	15.317	12.6705	16.6884	13.8912	19.7076	16.5649	15.8986	16.5951	12.2179	17.833	10.6543	13.6728	65.2326	64.8663	40.2403	36.0102	1.81693	0.829114	0.00396324	ENSMUSG00000018339	Gpx3	0.406592	0.179334	1.82519	1.39406e-12	-0.132842	0.945808	1.29306	1.14598e-07	17.958	-6.33764	3.23634	6.08946	10.3439
ENSMUSG00000040747	Cd53	CD53 antigen Gene [Source:MGI Symbol;Acc:MGI:88341]	1.50167	0.826335	1.73837	1.1113	2.11153	2.27361	0	1.96891	2.36475	2.05766	1.63913	0.666968	6.65638	4.87434	4.47115	3.47467	1.91136	0.828864	0.00398543	ENSMUSG00000040747	Cd53			1.45921	0.0173307			1.1578	0.0184155	1.73546	-0.597815	0.313061	0.589052	1.00059
ENSMUSG00000039542	Ncam1	neural cell adhesion molecule 1 Gene [Source:MGI Symbol;Acc:MGI:97281]	0.600668	1.92812	1.3907	0	1.05577	0.974405	1.70342	1.12509	0.788249	0	0.819565	1.66742	3.99383	4.49939	5.42925	3.47467	2.15012	0.828226	0.00405171	ENSMUSG00000039542	Ncam1			2.1422	0.000186183			1.68149	0.00651791	1.6359	-0.9461	0.295827	0.556626	0.945513
ENSMUSG00000019139	Isyna1	myo-inositol 1-phosphate synthase A1 Gene [Source:MGI Symbol;Acc:MGI:1919030]	3.60401	3.0299	4.51976	3.88955	11.9654	12.0177	17.0342	18.0014	5.91187	5.48708	2.86848	3.66832	34.6132	41.9943	37.366	36.3261	3.32066	0.8282	0.00404004	ENSMUSG00000019139	Isyna1	2.16114	1.34011e-14	3.02082	1.18093e-23	0.247024	0.916527	1.10733	2.56295e-05	14.3209	-9.25214	2.58998	4.87327	8.27799
ENSMUSG00000000276	Dgke	diacylglycerol kinase, epsilon Gene [Source:MGI Symbol;Acc:MGI:1889276]	9.01002	9.64058	12.5163	11.6686	11.2615	10.3937	10.7883	12.376	9.45899	10.2883	11.4739	12.3389	17.9722	16.4978	17.5652	14.2146	0.629109	0.827895	0.00407129	ENSMUSG00000000276	Dgke	0.267188	0.571147	0.505916	0.181433	0.0666793	1	0.302083	0.533906	2.82926	7.52191	0.512279	0.963899	1.63733
ENSMUSG00000030147	Clec4b1	C-type lectin domain family 4, member b1 Gene [Source:MGI Symbol;Acc:MGI:1917060]	1.20134	0.55089	1.04302	0.555649	1.75961	0.324802	0.567807	2.25018	0.788249	0.685885	1.22935	1.66742	2.66255	3.37455	4.79052	4.42231	2.18618	0.827662	0.00409161	ENSMUSG00000030147	Clec4b1			1.70929	0.00609717			1.35176	0.0375859	1.40735	-0.655287	0.255049	0.479898	0.815179
ENSMUSG00000026421	Csrp1	cysteine and glycine-rich protein 1 Gene [Source:MGI Symbol;Acc:MGI:88549]	5.10568	6.88613	6.95348	10.5573	13.373	18.5137	11.3561	10.6884	10.6414	10.9742	10.6543	6.33619	46.5947	37.8699	26.5075	26.218	2.21726	0.82762	0.00408249	ENSMUSG00000026421	Csrp1	1.12065	9.91327e-05	1.72597	6.88011e-10	0.430847	0.571965	1.04701	8.54309e-05	12.0919	-4.39663	2.19172	4.12392	7.00511
ENSMUSG00000032431	Crtap	cartilage associated protein Gene [Source:MGI Symbol;Acc:MGI:1891221]	0.901002	2.20356	1.73837	1.1113	1.40769	0.974405	1.70342	2.25018	1.5765	0.685885	0.819565	1.66742	3.99383	5.24929	4.15178	4.10643	1.55548	0.827612	0.00406817	ENSMUSG00000032431	Crtap			1.72082	0.00326918			1.21821	0.0455738	1.42459	-0.267999	0.258223	0.48587	0.825323
ENSMUSG00000028649	Macf1	microtubule-actin crosslinking factor 1 Gene [Source:MGI Symbol;Acc:MGI:108559]	65.1725	65.8314	62.929	67.7892	58.771	48.3955	51.1026	54.2856	56.754	62.4156	76.6293	59.0266	89.1956	104.611	85.5906	81.181	0.462276	0.827609	0.0040532	ENSMUSG00000028649	Macf1	-0.127547	0.66239	0.40712	0.162684	-0.0276295	1	0.504299	0.0609569	15.4645	41.7612	2.80315	5.27438	8.95934
ENSMUSG00000025261	Huwe1	HECT, UBA and WWE domain containing 1 Gene [Source:MGI Symbol;Acc:MGI:1926884]	124.038	128.357	99.7825	107.796	104.873	117.253	112.426	103.508	121.39	111.799	127.442	126.39	163.081	160.853	125.831	159.835	0.406312	0.827311	0.00408355	ENSMUSG00000025261	Huwe1	0.0939275	0.737646	0.226722	0.4947	0.0946658	0.898239	0.219397	0.540759	20.3361	90.0235	3.6904	6.94382	11.7951
ENSMUSG00000029767	Calu	calumenin Gene [Source:MGI Symbol;Acc:MGI:1097158]	21.3237	23.1374	19.1221	19.4477	19.3557	24.6849	18.1698	19.6891	24.0416	23.3201	21.7185	20.676	58.5762	51.3681	40.5597	28.745	1.11024	0.827287	0.00407195	ENSMUSG00000029767	Calu	0.150427	0.718988	0.875328	0.00116197	0.10805	0.926831	0.834769	0.00140613	12.2208	6.30289	2.21791	4.1732	7.08882
ENSMUSG00000082454	Gm12183	predicted gene 12183 Pseudogene [Source:MGI Symbol;Acc:MGI:3652175]	82.2915	89.5197	80.6604	72.7901	110.152	88.9957	96.5272	83.2566	85.5251	78.8768	94.6598	107.715	125.14	120.734	123.276	126.668	0.608208	0.82608	0.00422901	ENSMUSG00000082454	Gm12183	0.378906	0.0344928	0.347035	0.239904	0.185989	0.703678	0.143216	0.753659	18.3562	66.6545	3.34681	6.29731	10.6969
ENSMUSG00000022534	Mefv	Mediterranean fever Gene [Source:MGI Symbol;Acc:MGI:1859396]	0.300334	0.55089	0.347674	0	0	0.324802	1.70342	0.843817	0.788249	0.685885	0.819565	0	3.99383	3.74949	1.59684	3.15879	3.38203	0.825708	0.00425644	ENSMUSG00000022534	Mefv			2.41257	0.00292594			2.01193	0.0148311	1.32474	-1.07773	0.241878	0.455114	0.773081
ENSMUSG00000031608	Galnt7	UDP-N-acetyl-alpha-D-galactosamine: polypeptide N-acetylgalactosaminyltransferase 7 Gene [Source:MGI Symbol;Acc:MGI:1349449]	3.90434	3.58079	1.73837	1.66695	1.40769	4.22242	4.54246	5.34418	2.75887	2.05766	2.45869	4.66877	10.6502	10.4986	7.34546	9.1605	1.78977	0.825536	0.00426799	ENSMUSG00000031608	Galnt7	0.60159	0.276874	1.47904	0.000288786	0.134306	0.998234	0.999812	0.0167032	3.08892	-0.511599	0.564357	1.06189	1.80378
ENSMUSG00000047787	Flrt1	fibronectin leucine rich transmembrane protein 1 Gene [Source:MGI Symbol;Acc:MGI:3026647]	3.00334	1.65267	2.43372	3.3339	1.75961	3.24802	3.97465	3.37527	3.54712	2.74354	2.86848	4.00181	5.99075	4.49939	5.10988	5.68583	1.03004	0.825464	0.00426388	ENSMUSG00000047787	Flrt1	0.448663	0.63263	0.571457	0.330507	0.44496	0.83846	0.558828	0.421543	1.26155	1.42769	0.230554	0.433808	0.736889
ENSMUSG00000019828	Grm1	glutamate receptor, metabotropic 1 Gene [Source:MGI Symbol;Acc:MGI:1351338]	21.3237	34.4306	19.1221	23.8929	21.1153	25.6593	21.0089	18.2827	26.8005	29.4931	25.4065	29.0131	38.607	35.9951	38.6435	33.1673	0.567908	0.825157	0.00429702	ENSMUSG00000019828	Grm1	-0.0455452	0.983359	0.318001	0.386335	0.159624	0.824623	0.519297	0.096179	6.84689	15.9589	1.25276	2.35717	4.00401
ENSMUSG00000024074	Crim1	cysteine rich transmembrane BMP regulator 1 (chordin like) Gene [Source:MGI Symbol;Acc:MGI:1354756]	15.6174	10.4669	11.1256	17.7808	16.8923	17.5393	17.602	16.8763	14.5826	17.833	21.7185	18.3416	38.607	55.4925	29.0625	29.3768	1.47192	0.824847	0.00433091	ENSMUSG00000024074	Crim1	0.532372	0.0664512	0.961925	0.000434732	0.445463	0.364205	0.87313	0.00135827	11.5081	2.20311	2.10809	3.96655	6.73779
ENSMUSG00000015568	Lpl	lipoprotein lipase Gene [Source:MGI Symbol;Acc:MGI:96820]	44.1491	46.5502	52.4988	52.7867	65.1056	60.4131	57.3485	64.6927	52.0245	52.8132	54.0913	45.6873	210.342	234.343	121.36	126.352	1.82086	0.823613	0.00448419	ENSMUSG00000015568	Lpl	0.518172	0.00524949	1.63456	1.08102e-13	0.0756564	0.952413	1.1939	1.98122e-08	59.3607	-17.336	10.9247	20.5559	34.9172
ENSMUSG00000041238	Rbbp8	retinoblastoma binding protein 8 Gene [Source:MGI Symbol;Acc:MGI:2442995]	7.50835	7.16157	8.34418	8.33474	9.14997	12.3425	10.2205	11.8134	9.45899	4.8012	7.78587	7.33664	38.607	38.6198	25.5494	20.848	1.97948	0.822971	0.00455853	ENSMUSG00000041238	Rbbp8	0.67461	0.0427073	1.9059	1.39035e-11	-0.0216256	1	1.20364	8.80671e-06	10.8559	-4.25047	2.00277	3.7684	6.40119
ENSMUSG00000086305	Gm4262	predicted gene 4262 Gene [Source:MGI Symbol;Acc:MGI:3782439]	12.9144	16.5267	13.5593	13.8912	14.7807	15.2657	9.65272	12.9385	9.85312	13.7177	13.113	16.6742	23.963	20.9972	22.3557	23.6909	0.677759	0.822883	0.00455694	ENSMUSG00000086305	Gm4262	0.0797186	0.936023	0.686228	0.03526	-0.08364	0.980406	0.524199	0.119378	4.54269	8.12991	0.838341	1.57741	2.67948
ENSMUSG00000031367	Ap1s2	adaptor-related protein complex 1, sigma 2 subunit Gene [Source:MGI Symbol;Acc:MGI:1889383]	2.40267	3.30534	1.04302	5.55649	3.51922	2.92322	3.40684	3.65654	3.153	8.91651	3.27826	3.33484	11.9815	7.12404	9.26167	9.47638	1.62051	0.822524	0.00455228	ENSMUSG00000031367	Ap1s2	0.418714	0.712858	1.05336	0.0209817	0.565912	0.631254	1.21588	0.00316204	3.17312	-0.259197	0.586383	1.10333	1.87418
ENSMUSG00000031209	Heph	hephaestin Gene [Source:MGI Symbol;Acc:MGI:1332240]	6.00668	6.33524	6.95348	5.55649	5.98268	9.74405	6.81368	8.1569	7.09424	8.23062	6.14674	8.3371	12.6471	16.1228	11.4972	10.424	1.02838	0.822501	0.00454006	ENSMUSG00000031209	Heph	0.487414	0.285611	0.677131	0.0971547	0.254715	0.843173	0.446651	0.311887	2.91612	3.53546	0.538935	1.01405	1.72253
ENSMUSG00000001305	Rrp15	ribosomal RNA processing 15 homolog (S. cerevisiae) Gene [Source:MGI Symbol;Acc:MGI:1914473]	7.20802	9.64058	9.3872	11.113	8.79805	8.76965	7.38149	7.03181	12.2179	8.91651	9.425	13.0059	17.3066	14.998	12.7747	12.6352	0.627872	0.822168	0.00456366	ENSMUSG00000001305	Rrp15	-0.0224445	1	0.268928	0.572996	0.293184	0.774019	0.575775	0.149639	2.92839	5.67458	0.54188	1.0196	1.73194
ENSMUSG00000003762	Adck4	aarF domain containing kinase 4 Gene [Source:MGI Symbol;Acc:MGI:1924139]	10.812	9.08969	8.34418	7.22344	17.2442	21.4369	11.3561	9.56326	13.4002	10.9742	10.6543	10.6715	45.9291	28.4962	29.0625	29.6927	1.90874	0.821919	0.00457357	ENSMUSG00000003762	Adck4	0.898719	0.000503291	1.42322	2.45147e-07	0.351663	0.602716	0.875016	0.00136104	10.8595	-1.37724	2.01136	3.78456	6.42864
ENSMUSG00000019558	Slc6a8	solute carrier family 6 (neurotransmitter transporter, creatine), member 8 Gene [Source:MGI Symbol;Acc:MGI:2147834]	4.20468	3.0299	5.56279	4.4452	5.63075	4.54722	6.24588	5.34418	3.94125	3.42943	4.91739	3.00135	17.9722	16.4978	9.58103	13.2669	1.73301	0.821697	0.00459485	ENSMUSG00000019558	Slc6a8	0.512047	0.333386	1.78095	7.21917e-07	-0.136697	0.986618	1.12669	0.00123008	4.75666	-1.12685	0.881748	1.65909	2.81821
ENSMUSG00000005087	Cd44	CD44 antigen Gene [Source:MGI Symbol;Acc:MGI:88338]	5.10568	5.23346	7.99651	3.88955	7.03844	9.09445	6.81368	7.59436	9.45899	8.23062	7.37608	3.66832	33.9476	35.2453	16.6071	17.6892	2.21921	0.821681	0.00458174	ENSMUSG00000005087	Cd44	0.618532	0.114529	1.7396	1.0726e-08	0.309285	0.72789	1.43989	3.24266e-07	9.75059	-5.04829	1.80759	3.40114	5.77735
ENSMUSG00000004113	Cacna1b	calcium channel, voltage-dependent, N type, alpha 1B subunit Gene [Source:MGI Symbol;Acc:MGI:88296]	1.20134	0.826335	1.3907	0	1.75961	2.92322	2.27123	0.562545	2.75887	2.05766	2.45869	2.66787	4.65947	4.87434	3.51305	2.84291	2.21672	0.820739	0.00470881	ENSMUSG00000004113	Cacna1b			0.524711	0.503644	1.4408	0.12418	0.862914	0.258611	1.34871	0.00045765	0.25091	0.472109	0.801948
ENSMUSG00000000420	Galnt1	UDP-N-acetyl-alpha-D-galactosamine:polypeptide N-acetylgalactosaminyltransferase 1 Gene [Source:MGI Symbol;Acc:MGI:894693]	42.3471	42.9694	42.4163	40.0068	35.5441	44.8226	34.6362	34.034	41.3831	46.6402	45.8956	41.0185	61.9044	77.9895	51.4182	55.9106	0.559588	0.82072	0.00469607	ENSMUSG00000000420	Galnt1	-0.00218551	1	0.400781	0.196381	0.0618659	0.968286	0.46573	0.111085	11.2052	27.0954	2.08473	3.92261	6.66314
ENSMUSG00000033769	Exoc6b	exocyst complex component 6B Gene [Source:MGI Symbol;Acc:MGI:1923164]	6.00668	6.05979	3.82442	5.55649	4.22307	3.89762	5.11026	3.37527	7.48837	5.48708	6.14674	9.33755	12.6471	10.1236	7.02609	9.79226	0.884302	0.820709	0.0046819	ENSMUSG00000033769	Exoc6b	-0.254366	0.788635	0.312543	0.524574	0.457677	0.624523	1.00608	0.0169699	2.61959	2.16893	0.487393	0.917074	1.55779
ENSMUSG00000047676	Rpsa-ps10	ribosomal protein SA, pseudogene 10 Pseudogene [Source:MGI Symbol;Acc:MGI:3704228]	180.501	170.776	182.529	201.145	206.578	174.743	191.919	197.735	207.31	203.022	222.512	225.102	404.708	337.455	249.107	251.756	0.758136	0.820315	0.00471725	ENSMUSG00000047676	Rpsa-ps10	0.239601	0.227013	0.42076	0.113756	0.236631	0.497068	0.412391	0.119317	62.3592	119.202	11.6194	21.863	37.1377
ENSMUSG00000005233	Spc25	SPC25, NDC80 kinetochore complex component, homolog (S. cerevisiae) Gene [Source:MGI Symbol;Acc:MGI:1913692]	1.50167	0.826335	0	0.555649	1.05577	1.62401	2.27123	1.12509	1.97062	1.37177	3.27826	1.66742	23.2973	26.6214	8.62293	10.1081	4.57329	0.819982	0.00475814	ENSMUSG00000005233	Spc25			2.85266	2.20859e-14			3.25192	4.27183e-17	8.1111	-8.44866	1.51322	2.84726	4.83651
ENSMUSG00000080746	Rpsa-ps12	ribosomal protein SA, pseudogene 12 Pseudogene [Source:MGI Symbol;Acc:MGI:3651234]	177.197	166.093	181.486	202.812	205.171	171.495	190.783	196.328	206.127	200.964	220.463	220.099	399.383	335.955	248.788	247.334	0.759174	0.819538	0.00480259	ENSMUSG00000080746	Rpsa-ps12	0.240983	0.224712	0.424567	0.109253	0.23412	0.504747	0.412377	0.118963	61.805	117.87	11.5495	21.7314	36.9141
ENSMUSG00000026548	Slamf9	SLAM family member 9 Gene [Source:MGI Symbol;Acc:MGI:1923692]	0.901002	1.10178	0.347674	0.555649	1.75961	2.59841	1.70342	1.40636	0.788249	1.37177	0.819565	1.66742	5.99075	5.99919	4.79052	2.84291	2.75541	0.819207	0.00484392	ENSMUSG00000026548	Slamf9			1.94452	0.000944701			1.09653	0.0529434	1.83103	-0.953893	0.342586	0.644606	1.09496
ENSMUSG00000015027	Galns	galactosamine (N-acetyl)-6-sulfate sulfatase Gene [Source:MGI Symbol;Acc:MGI:1355303]	5.10568	6.05979	3.82442	4.4452	4.57499	8.76965	3.97465	5.62545	4.33537	3.42943	4.91739	4.33529	25.2943	17.9976	13.7328	14.2146	1.87401	0.818778	0.00490279	ENSMUSG00000015027	Galns	0.428347	0.449317	1.90213	7.32312e-09	-0.18273	0.969094	1.29025	3.76091e-05	6.29443	-2.55778	1.17957	2.21946	3.77009
ENSMUSG00000069792	Gm11428	predicted gene 11428 Gene [Source:MGI Symbol;Acc:MGI:3649773]	12.3137	13.2214	20.1651	23.3373	16.8923	13.9665	22.7123	21.3767	21.2827	22.6342	6.9663	8.3371	39.2727	45.3689	45.0309	52.436	1.39935	0.818678	0.00490412	ENSMUSG00000069792	Gm11428	0.328126	0.348012	1.60283	1.57689e-09	-0.233716	0.797762	1.05885	3.25644e-05	13.8247	0.531731	2.59169	4.87649	8.28346
ENSMUSG00000083905	Gm15355	predicted gene 15355 Pseudogene [Source:MGI Symbol;Acc:MGI:3642792]	24.0267	20.9338	25.0325	20.0034	23.5788	19.4881	17.0342	23.6269	23.2534	26.0636	20.0793	24.3443	27.9568	30.7459	31.298	29.6927	0.411403	0.818663	0.00489063	ENSMUSG00000083905	Gm15355	0.0792047	0.90055	0.282192	0.49003	0.0526742	0.988729	0.262636	0.521955	4.14717	17.1327	0.777503	1.46294	2.48503
ENSMUSG00000027365	Trpm7	transient receptor potential cation channel, subfamily M, member 7 Gene [Source:MGI Symbol;Acc:MGI:1929996]	29.7331	31.4007	26.4232	32.2277	29.5615	34.1042	30.0938	33.1901	33.1065	38.4096	41.7978	51.023	47.926	54.3677	43.434	42.3278	0.650715	0.818511	0.00490101	ENSMUSG00000027365	Trpm7	0.265424	0.343901	0.0954704	0.851751	0.479588	0.120096	0.3044	0.387126	8.3737	23.1808	1.57077	2.95554	5.02043
ENSMUSG00000029994	Anxa4	annexin A4 Gene [Source:MGI Symbol;Acc:MGI:88030]	15.9177	18.4548	11.1256	14.4469	18.6519	16.5649	14.1952	15.47	20.1004	10.9742	17.6206	13.3394	35.2788	34.8703	26.1882	24.6386	1.01301	0.818337	0.00491544	ENSMUSG00000029994	Anxa4	0.277675	0.411837	0.829333	0.00400547	0.0740174	0.985558	0.618331	0.0418142	7.39019	6.65065	1.38717	2.61008	4.43362
ENSMUSG00000037499	Nenf	neuron derived neurotrophic factor Gene [Source:MGI Symbol;Acc:MGI:1913458]	18.921	16.5267	18.7744	21.6703	23.5788	18.5137	18.1698	14.6262	16.1591	21.9483	22.9478	22.6769	41.2696	36.3701	26.5075	28.1133	0.801353	0.818214	0.00492111	ENSMUSG00000037499	Nenf	0.159689	0.70931	0.546596	0.081029	0.165717	0.858375	0.548262	0.0748524	7.1998	10.6585	1.35205	2.544	4.32138
ENSMUSG00000042524	Sun2	Sad1 and UNC84 domain containing 2 Gene [Source:MGI Symbol;Acc:MGI:2443011]	50.7565	46.5502	50.7604	41.6737	41.8787	41.2498	57.9163	45.2849	61.0893	60.3579	46.3054	52.6904	93.855	98.6117	63.2348	66.0188	0.761777	0.817875	0.0049647	ENSMUSG00000042524	Sun2	0.118663	0.673614	0.430941	0.140463	0.216424	0.636711	0.518086	0.059262	16.9843	28.4568	3.19348	6.00882	10.2069
ENSMUSG00000020282	Rhbdf1	rhomboid family 1 (Drosophila) Gene [Source:MGI Symbol;Acc:MGI:104328]	8.40935	5.78435	5.91046	2.2226	8.09421	7.14564	3.97465	7.59436	6.70012	3.42943	4.09782	9.33755	25.9599	22.122	18.204	12.3193	1.81585	0.817342	0.00504329	ENSMUSG00000020282	Rhbdf1	0.400712	0.364061	1.52974	5.6229e-07	0.0893978	0.998234	1.20789	5.68966e-05	6.81567	-2.1539	1.28404	2.41604	4.104
ENSMUSG00000010608	Rbm25	RNA binding motif protein 25 Gene [Source:MGI Symbol;Acc:MGI:1914289]	299.433	295.553	278.835	305.607	381.484	395.609	363.396	347.09	289.682	300.418	353.642	391.177	508.548	505.807	447.115	477.925	0.71752	0.817249	0.00504364	ENSMUSG00000010608	Rbm25	0.502185	0.000664528	0.446903	0.0838076	0.189028	0.636711	0.127492	0.77099	77.3667	239.538	14.5805	27.4345	46.6017
ENSMUSG00000036672	Cenpt	centromere protein T Gene [Source:MGI Symbol;Acc:MGI:2443939]	2.10234	0.275445	0.347674	0.555649	0.351922	0.649604	0.567807	0.843817	1.18237	0	0.409782	0.666968	5.32511	8.62384	4.47115	3.47467	2.73833	0.817031	0.00506636	ENSMUSG00000036672	Cenpt			3.00422	4.55748e-07			2.86696	1.09311e-06	2.39291	-2.21082	0.451329	0.849216	1.44252
ENSMUSG00000056671	Prelid2	PRELI domain containing 2 Gene [Source:MGI Symbol;Acc:MGI:1924869]	3.60401	6.61068	3.82442	3.3339	1.75961	7.14564	6.24588	3.65654	1.5765	4.11531	1.63913	3.00135	13.3128	13.8731	19.1621	19.2686	1.91721	0.81679	0.00509354	ENSMUSG00000056671	Prelid2	0.181829	0.782507	2.70196	4.93418e-13	-0.875755	0.367451	1.63832	8.00592e-07	5.95185	-3.13089	1.12358	2.11412	3.59116
ENSMUSG00000031214	Ophn1	oligophrenin 1 Gene [Source:MGI Symbol;Acc:MGI:2151070]	3.60401	3.58079	2.43372	2.2226	2.81538	0.974405	3.40684	2.53145	4.7295	4.11531	2.04891	3.00135	5.32511	5.24929	5.74862	7.5811	1.01345	0.816736	0.00508681	ENSMUSG00000031214	Ophn1	-0.236457	0.949471	0.76301	0.198873	0.155089	0.946988	1.14935	0.035821	1.66036	0.882093	0.313503	0.589884	1.00201
ENSMUSG00000032412	Atp1b3	ATPase, Na+/K+ transporting, beta 3 polypeptide Gene [Source:MGI Symbol;Acc:MGI:107788]	19.822	21.7602	21.2081	25.0042	23.9307	22.0865	24.9835	24.752	16.5532	26.7495	22.1283	21.343	35.2788	40.8695	31.9368	37.2738	0.727416	0.816523	0.00510904	ENSMUSG00000032412	Atp1b3	0.307865	0.290069	0.676143	0.0240094	-0.0184589	1	0.353976	0.334475	6.75089	14.4799	1.27567	2.4003	4.07727
ENSMUSG00000086320	Gm12840	predicted gene 12840 Gene [Source:MGI Symbol;Acc:MGI:3650917]	27.6307	33.6043	36.1581	35.5616	42.5826	45.4722	45.9924	46.6912	35.4712	50.0696	29.9141	35.6828	201.688	201.723	90.0617	110.874	2.18444	0.81649	0.00509868	ENSMUSG00000086320	Gm12840	0.621423	0.00108	1.88049	5.74933e-17	0.177375	0.765008	1.44472	1.10623e-11	56.4921	-29.4107	10.6762	20.0883	34.123
ENSMUSG00000083449	Gm13487	predicted gene 13487 Pseudogene [Source:MGI Symbol;Acc:MGI:3650141]	7.80868	10.7424	6.60581	8.89039	7.03844	5.84643	4.54246	9.00072	8.67074	4.8012	13.113	13.3394	18.6379	19.1224	13.7328	14.5304	0.955443	0.816474	0.0050694	ENSMUSG00000083449	Gm13487	-0.142587	0.796722	0.559448	0.101926	0.308672	0.775159	1.00033	0.00192364	4.52853	2.68709	0.855883	1.61042	2.73554
ENSMUSG00000032518	Rpsa	ribosomal protein SA Gene [Source:MGI Symbol;Acc:MGI:105381]	194.917	180.417	194.35	217.259	218.896	182.214	203.275	208.142	219.922	216.054	240.542	239.441	422.68	358.827	261.243	263.759	0.731388	0.815982	0.00514197	ENSMUSG00000032518	Rpsa	0.216554	0.288803	0.398218	0.139822	0.2322	0.504747	0.408388	0.123466	64.4837	129.023	12.2093	22.9729	39.023
ENSMUSG00000008763	Man1a2	mannosidase, alpha, class 1A, member 2 Gene [Source:MGI Symbol;Acc:MGI:104676]	54.9611	53.7118	61.5383	63.8997	58.0671	54.2419	61.3231	56.5358	49.2656	60.3579	59.0087	65.0293	81.8735	87.7382	68.3447	80.5492	0.444127	0.815451	0.00522229	ENSMUSG00000008763	Man1a2	0.146985	0.61093	0.35415	0.253664	0.0121477	1	0.21357	0.585564	10.8707	45.0097	2.06225	3.88031	6.5913
ENSMUSG00000071076	Jund	Jun proto-oncogene related gene d Gene [Source:MGI Symbol;Acc:MGI:96648]	63.9711	61.1488	31.6384	37.7842	50.6768	48.0707	38.6109	41.0658	66.213	59.672	64.7456	65.3628	67.8951	92.2376	80.8001	73.9158	0.694573	0.815211	0.00524998	ENSMUSG00000071076	Jund	0.0280686	0.949809	0.211157	0.56577	0.393481	0.163699	0.572009	0.0298172	16.4543	30.9582	3.12425	5.87855	9.98561
ENSMUSG00000026341	Actr3	ARP3 actin-related protein 3 homolog (yeast) Gene [Source:MGI Symbol;Acc:MGI:1921367]	24.9277	33.6043	26.0756	26.6712	29.9134	28.2578	19.8732	23.3456	26.0122	22.6342	30.3239	27.0122	40.6039	46.8687	44.0728	36.9579	0.598598	0.814854	0.00529951	ENSMUSG00000026341	Actr3	0.0422902	0.978163	0.574113	0.0493378	-0.0536432	0.989241	0.476302	0.118358	7.79371	17.1706	1.48176	2.78807	4.73595
ENSMUSG00000026042	Col5a2	collagen, type V, alpha 2 Gene [Source:MGI Symbol;Acc:MGI:88458]	1.50167	3.30534	0.695348	1.66695	2.46345	3.57282	4.54246	2.53145	2.75887	0.685885	2.86848	1.66742	11.9815	7.87394	7.02609	8.21286	2.29133	0.814775	0.00529764	ENSMUSG00000026042	Col5a2	0.904827	0.139189	1.92534	9.3371e-06	0.180334	0.986257	1.18494	0.0061983	3.15238	-1.41042	0.599512	1.12804	1.91614
ENSMUSG00000019989	Enpp3	ectonucleotide pyrophosphatase/phosphodiesterase 3 Gene [Source:MGI Symbol;Acc:MGI:2143702]	6.00668	7.71246	7.64883	4.4452	7.74229	9.74405	7.38149	10.1258	9.45899	6.85885	10.2446	8.67058	17.3066	20.2473	15.649	10.1081	1.29435	0.814053	0.00541608	ENSMUSG00000019989	Enpp3	0.595359	0.112231	0.712485	0.0465319	0.442282	0.504529	0.556881	0.138509	4.1996	2.80541	0.800777	1.50673	2.55941
ENSMUSG00000001120	Pcbp3	poly(rC) binding protein 3 Gene [Source:MGI Symbol;Acc:MGI:1890470]	0.901002	1.10178	0.695348	0	0	0.974405	0.567807	0.562545	0.394125	0.685885	0.819565	1.66742	3.99383	5.24929	1.91621	2.52703	2.34271	0.813598	0.00548542	ENSMUSG00000001120	Pcbp3			1.70895	0.0120387			2.37459	0.00119144	1.42491	-1.04882	0.272151	0.512077	0.869841
ENSMUSG00000034663	Bmp2k	BMP2 inducible kinase Gene [Source:MGI Symbol;Acc:MGI:2155456]	5.70635	3.85623	4.17209	3.88955	4.92691	4.22242	3.40684	5.34418	6.306	4.8012	4.09782	5.66923	10.6502	11.9984	6.70672	7.26522	1.05509	0.813113	0.00552715	ENSMUSG00000034663	Bmp2k	0.218681	0.824059	0.66943	0.141471	0.256607	0.870447	0.707188	0.113041	2.39127	1.74018	0.457526	0.860877	1.46233
ENSMUSG00000027366	2010106G01Rik	RIKEN cDNA 2010106G01 gene Gene [Source:MGI Symbol;Acc:MGI:1913802]	101.213	129.459	104.998	100.573	128.803	140.964	101.07	114.759	115.873	113.171	126.623	134.394	199.692	203.973	146.909	157.624	0.699022	0.812717	0.0055863	ENSMUSG00000027366	2010106G01Rik	0.322832	0.0812653	0.424188	0.119731	0.178803	0.705033	0.276756	0.380646	31.4545	78.9233	6.02689	11.3401	19.2629
ENSMUSG00000029086	Prom1	prominin 1 Gene [Source:MGI Symbol;Acc:MGI:1100886]	3.00334	4.40712	1.04302	1.66695	10.2057	9.74405	5.67807	7.59436	4.7295	6.17297	5.32717	3.00135	49.2572	53.2428	23.6332	21.7957	3.86956	0.812601	0.00559173	ENSMUSG00000029086	Prom1	1.81175	1.10608e-07	2.85288	3.05446e-21	0.765122	0.289586	1.81717	2.25814e-12	15.9675	-14.0443	3.06078	5.75912	9.78274
ENSMUSG00000021699	Pde4d	phosphodiesterase 4D, cAMP specific Gene [Source:MGI Symbol;Acc:MGI:99555]	3.60401	2.47901	1.73837	1.1113	3.51922	2.59841	2.27123	1.40636	4.33537	4.11531	4.09782	5.66923	7.98766	7.49899	3.51305	6.00171	1.48484	0.812546	0.00558538	ENSMUSG00000021699	Pde4d	0.179477	0.892467	0.293133	0.617488	0.969313	0.187322	1.07179	0.0423861	2.01605	0.437351	0.386528	0.727288	1.23541
ENSMUSG00000030956	Fam53b	family with sequence similarity 53, member B Gene [Source:MGI Symbol;Acc:MGI:1925188]	9.61069	10.7424	6.60581	8.33474	7.39036	8.12004	11.9239	9.28199	7.09424	12.3459	15.9815	7.67013	15.9753	16.4978	15.9684	18.9528	0.933219	0.812397	0.00559712	ENSMUSG00000030956	Fam53b	0.169603	0.707558	0.606046	0.118753	0.238722	0.78825	0.670933	0.0785962	3.99296	4.60399	0.765966	1.44123	2.44815
ENSMUSG00000026043	Col3a1	collagen, type III, alpha 1 Gene [Source:MGI Symbol;Acc:MGI:88453]	13.2147	12.6705	9.03953	11.6686	23.9307	25.0097	21.5767	22.7831	14.9767	20.5766	6.9663	13.3394	101.843	101.236	52.6957	50.5407	2.71682	0.81214	0.00562984	ENSMUSG00000026043	Col3a1	1.16998	5.79345e-08	2.36038	2.9949e-21	0.210045	0.771647	1.41359	5.5815e-10	29.8578	-19.4836	5.73292	10.787	18.3233
ENSMUSG00000038540	Tmc3	transmembrane channel-like gene family 3 Gene [Source:MGI Symbol;Acc:MGI:2669033]	0.600668	1.10178	0	0	3.1673	1.94881	1.70342	1.12509	0.788249	0	0.819565	0.666968	3.99383	5.99919	7.02609	7.89698	3.87139	0.810896	0.00580548	ENSMUSG00000038540	Tmc3			3.28939	7.32312e-09			1.49526	0.00259512	2.53917	-2.02311	0.489735	0.92148	1.56527
ENSMUSG00000020074	Ccar1	cell division cycle and apoptosis regulator 1 Gene [Source:MGI Symbol;Acc:MGI:1914750]	101.813	103.843	90.3953	111.686	96.4267	106.535	88.5779	106.04	96.1664	96.7098	88.513	102.713	171.735	168.352	126.47	144.989	0.584821	0.810724	0.00582223	ENSMUSG00000020074	Ccar1	0.141446	0.598262	0.56712	0.0258779	-0.0708946	0.940937	0.353476	0.221883	26.18	67.9626	5.0525	9.50672	16.1486
ENSMUSG00000033222	Ttf2	transcription termination factor, RNA polymerase II Gene [Source:MGI Symbol;Acc:MGI:1921294]	1.802	1.10178	1.04302	1.66695	0.703844	1.29921	1.13561	0.562545	1.97062	1.37177	1.63913	0.666968	4.65947	4.49939	2.55494	2.52703	1.343	0.810718	0.00580632	ENSMUSG00000033222	Ttf2			1.2108	0.0889401			1.67928	0.0232977	1.20524	-0.227859	0.232606	0.437669	0.743446
ENSMUSG00000020766	Galk1	galactokinase 1 Gene [Source:MGI Symbol;Acc:MGI:95730]	38.4428	37.736	37.8965	40.5624	61.5864	55.2163	51.1026	47.8163	47.295	32.9225	48.3543	53.6909	78.5453	71.2404	73.1352	88.1303	1.00826	0.810525	0.00582737	ENSMUSG00000020766	Galk1	0.652428	0.000287465	0.678067	0.00759563	0.274131	0.559155	0.286826	0.394483	16.0467	26.644	3.09909	5.83121	9.90519
ENSMUSG00000025277	Abhd6	abhydrolase domain containing 6 Gene [Source:MGI Symbol;Acc:MGI:1913332]	32.4361	32.2271	40.3302	40.0068	34.1364	39.6258	52.806	41.347	37.0477	48.012	46.7152	46.0208	61.9044	57.7422	52.057	54.6471	0.642505	0.810518	0.00581167	ENSMUSG00000025277	Abhd6	0.376381	0.0908672	0.258003	0.472002	0.309325	0.449028	0.180905	0.694638	8.98607	29.5086	1.73552	3.26553	5.547
ENSMUSG00000032228	Tcf12	transcription factor 12 Gene [Source:MGI Symbol;Acc:MGI:101877]	12.614	15.7004	14.95	12.2243	9.5019	10.7185	9.08491	11.2509	10.6414	11.66	11.8837	12.6724	20.6348	19.8723	19.4814	18.6369	0.502803	0.810429	0.0058121	ENSMUSG00000032228	Tcf12	-0.277726	0.478161	0.657682	0.0541209	-0.244948	0.775159	0.68952	0.0389947	3.79711	7.3771	0.733586	1.38031	2.34466
ENSMUSG00000084903	Gm16624	predicted gene, 16624 Gene [Source:MGI Symbol;Acc:MGI:4439548]	9.31035	14.5986	9.73488	9.44604	9.14997	9.41925	13.0596	9.00072	13.4002	12.3459	11.4739	14.6733	16.641	15.7479	16.9265	14.5304	0.567243	0.810386	0.00580361	ENSMUSG00000084903	Gm16624	0.0160923	0.981889	0.20538	0.684442	0.265025	0.735586	0.436628	0.337152	2.81002	7.67928	0.542968	1.02164	1.73541
ENSMUSG00000036617	Etl4	enhancer trap locus 4 Gene [Source:MGI Symbol;Acc:MGI:95454]	7.20802	9.08969	5.91046	6.66779	9.85382	5.52163	8.5171	9.56326	7.88249	11.66	9.01521	10.338	17.3066	16.1228	10.5391	12.6352	0.971028	0.81038	0.00578792	ENSMUSG00000036617	Etl4	0.358767	0.385739	0.43983	0.323608	0.393056	0.576565	0.472965	0.275555	3.25746	4.31538	0.629438	1.18434	2.01179
ENSMUSG00000008683	Rps15a	ribosomal protein S15A Gene [Source:MGI Symbol;Acc:MGI:2389091]	32.1357	34.1552	33.7244	37.2285	32.0249	38.6514	40.3143	32.9089	32.3182	31.5507	47.125	39.3511	79.8766	66.741	53.3344	48.3295	0.855236	0.810133	0.00581987	ENSMUSG00000008683	Rps15a	0.234305	0.395241	0.601758	0.0256049	0.159971	0.83846	0.513374	0.069174	13.6357	19.2572	2.63717	4.96207	8.42883
ENSMUSG00000082646	Gm12732	predicted gene 12732 Pseudogene [Source:MGI Symbol;Acc:MGI:3650211]	163.382	167.746	176.618	195.033	165.403	168.897	195.326	171.295	186.421	194.106	175.387	177.413	239.63	232.094	199.286	207.849	0.322558	0.809957	0.00583779	ENSMUSG00000082646	Gm12732	0.164824	0.470587	0.162252	0.657663	0.0744154	0.933272	0.0658471	0.920177	22.441	150.265	4.34285	8.17147	13.8805
ENSMUSG00000039470	Zdhhc2	zinc finger, DHHC domain containing 2 Gene [Source:MGI Symbol;Acc:MGI:1923452]	1.20134	1.37723	2.08605	0.555649	0.351922	0.649604	0	1.12509	1.18237	0.685885	1.22935	1.66742	8.6533	9.37374	3.51305	4.10643	2.29657	0.80987	0.00583815	ENSMUSG00000039470	Zdhhc2			2.17082	1.83533e-05			3.03649	1.76345e-08	2.76201	-2.34518	0.53468	1.00605	1.70893
ENSMUSG00000074305	C230081A13Rik	RIKEN cDNA C230081A13 gene Gene [Source:MGI Symbol;Acc:MGI:2442366]	22.2247	19.8321	20.1651	22.226	15.8365	16.8897	20.441	19.4078	24.0416	25.3778	24.1772	21.343	43.9321	33.7455	28.7431	25.5862	0.644481	0.809782	0.00583886	ENSMUSG00000074305	C230081A13Rik	-0.0513696	0.945597	0.358836	0.313145	0.175878	0.821504	0.582175	0.0594227	6.77757	12.4525	1.31244	2.46948	4.19479
ENSMUSG00000026630	Batf3	basic leucine zipper transcription factor, ATF-like 3 Gene [Source:MGI Symbol;Acc:MGI:1925491]	0.901002	0.55089	1.73837	1.66695	1.40769	0.974405	2.27123	0.562545	1.5765	0.685885	0.409782	0.333484	3.99383	4.87434	5.74862	3.79055	1.92208	0.809684	0.00584144	ENSMUSG00000026630	Batf3			2.57749	6.09721e-05			1.7626	0.00623989	1.67506	-0.885588	0.324482	0.610541	1.0371
ENSMUSG00000035873	Pawr	PRKC, apoptosis, WT1, regulator Gene [Source:MGI Symbol;Acc:MGI:2149961]	5.10568	4.13168	4.51976	3.88955	3.87114	5.52163	4.54246	6.18799	5.51775	4.11531	6.14674	5.66923	19.9692	20.2473	11.1779	8.52874	1.76372	0.809675	0.00582646	ENSMUSG00000035873	Pawr	0.376387	0.531161	1.30036	0.000127755	0.310474	0.821504	1.23045	0.000279252	5.18935	-1.39369	1.00528	1.89152	3.21304
ENSMUSG00000090162	Gm6808	predicted gene 6808 Pseudogene [Source:MGI Symbol;Acc:MGI:3645881]	45.9511	47.3766	39.6349	36.6729	54.8998	47.7459	36.3396	45.8474	46.1126	50.0696	59.4185	54.3579	67.2295	57.7422	67.706	57.49	0.560458	0.809488	0.00583008	ENSMUSG00000090162	Gm6808	0.292664	0.210778	0.165618	0.678911	0.309536	0.396301	0.182041	0.662154	9.39885	34.9012	1.82196	3.42818	5.82328
ENSMUSG00000021376	Tpmt	thiopurine methyltransferase Gene [Source:MGI Symbol;Acc:MGI:98812]	6.60735	8.5388	11.1256	9.44604	14.4288	12.9921	16.4664	16.5951	24.8299	17.833	8.19565	11.6719	41.9352	40.8695	23.9526	23.6909	1.86876	0.809295	0.00585168	ENSMUSG00000021376	Tpmt	0.945398	0.000364277	0.937438	0.00115243	0.820627	0.0196275	0.816516	0.00414456	10.5268	0.141229	2.04203	3.84226	6.52666
ENSMUSG00000068758	Il3ra	interleukin 3 receptor, alpha chain Gene [Source:MGI Symbol;Acc:MGI:96553]	5.10568	3.58079	4.51976	3.88955	5.98268	3.57282	3.97465	5.0629	2.75887	5.48708	2.86848	4.33529	9.31894	10.1236	9.58103	7.5811	1.09839	0.809157	0.00586238	ENSMUSG00000068758	Il3ra	0.304064	0.644551	1.20901	0.00534851	-0.197337	0.986618	0.71123	0.122469	2.3559	1.47068	0.457231	0.86032	1.46138
ENSMUSG00000017723	Wfdc2	WAP four-disulfide core domain 2 Gene [Source:MGI Symbol;Acc:MGI:1914951]	8.10902	7.16157	4.51976	7.77909	8.09421	9.09445	3.97465	5.0629	8.67074	3.42943	4.91739	6.33619	13.3128	16.1228	14.6909	15.794	1.11998	0.80898	0.00588101	ENSMUSG00000017723	Wfdc2	0.142364	0.875067	1.23598	0.000220245	-0.158435	0.929693	0.93195	0.00703811	4.13663	1.52011	0.803344	1.51156	2.56762
ENSMUSG00000015854	Cd5l	CD5 antigen-like Gene [Source:MGI Symbol;Acc:MGI:1334419]	60.6675	65.2805	76.4883	97.7943	160.828	153.631	137.977	122.635	92.2252	80.2486	46.7152	62.028	370.095	364.076	255.175	288.398	2.08946	0.808846	0.00589113	ENSMUSG00000015854	Cd5l	1.12034	1.14986e-14	2.07424	3.23475e-22	-0.0714617	0.945623	0.885755	3.65006e-05	105.967	-28.3727	20.5889	38.7398	65.8054
ENSMUSG00000004730	Emr1	EGF-like module containing, mucin-like, hormone receptor-like sequence 1 Gene [Source:MGI Symbol;Acc:MGI:106912]	2.70301	4.68257	4.17209	5.00084	5.63075	6.49604	2.27123	4.78163	4.33537	1.37177	2.86848	3.33484	14.644	9.37374	15.9684	14.5304	1.71912	0.808813	0.00588111	ENSMUSG00000004730	Emr1	0.487454	0.465688	2.0457	1.34831e-08	-0.345273	0.802969	1.21355	0.000309524	4.59479	-1.44189	0.892852	1.67998	2.8537
ENSMUSG00000081076	Rpsa-ps4	ribosomal protein S4, pseudogene 4 Pseudogene [Source:MGI Symbol;Acc:MGI:3651545]	152.87	142.681	160.625	166.695	177.369	151.682	162.393	168.482	178.144	179.702	198.335	196.089	355.451	289.086	211.102	211.639	0.776931	0.808508	0.0059087	ENSMUSG00000081076	Rpsa-ps4	0.253873	0.195814	0.38851	0.156457	0.285299	0.353992	0.4148	0.117887	54.3088	101.381	10.5647	19.8785	33.7666
ENSMUSG00000009292	Trpm2	transient receptor potential cation channel, subfamily M, member 2 Gene [Source:MGI Symbol;Acc:MGI:1351901]	4.50501	5.23346	4.86744	7.22344	5.98268	8.44485	5.11026	6.46927	4.33537	5.48708	2.45869	3.33484	17.3066	12.7483	15.649	15.4781	1.48684	0.808408	0.00591221	ENSMUSG00000009292	Trpm2	0.506501	0.346795	1.94351	5.25473e-08	-0.489382	0.663145	0.95794	0.00450549	4.66614	-0.159125	0.908031	1.70854	2.90222
ENSMUSG00000028497	Ptplad2	protein tyrosine phosphatase-like A domain containing 2 Gene [Source:MGI Symbol;Acc:MGI:1914025]	3.30367	2.47901	4.17209	2.2226	5.27883	6.17123	5.67807	3.65654	4.33537	5.48708	2.04891	2.33439	11.3159	9.74869	8.62293	10.1081	1.70841	0.808319	0.00591342	ENSMUSG00000028497	Ptplad2	0.890018	0.0561399	1.47952	0.000405863	0.109758	0.97618	0.701892	0.120924	2.9544	0.402394	0.575108	1.08212	1.83814
ENSMUSG00000022674	Ube2v2	ubiquitin-conjugating enzyme E2 variant 2 Gene [Source:MGI Symbol;Acc:MGI:1917870]	20.4227	22.8619	15.993	21.6703	17.2442	16.5649	17.0342	13.5011	18.1297	23.3201	18.85	15.3403	39.2727	47.6186	32.5755	26.8497	0.854025	0.807915	0.00597776	ENSMUSG00000022674	Ube2v2	-0.17527	0.679911	0.863593	0.00253393	-0.117986	0.940937	0.923933	0.000705426	9.2357	7.22005	1.80043	3.38767	5.75447
ENSMUSG00000084817	Gm5526	predicted pseudogene 5526 Pseudogene [Source:MGI Symbol;Acc:MGI:3643066]	29.7331	26.9936	26.0756	27.7825	35.5441	28.9074	36.3396	27.0022	27.9829	33.6084	29.5043	33.0149	51.2542	55.1176	41.5178	37.9055	0.74856	0.80785	0.00597431	ENSMUSG00000084817	Gm5526	0.359296	0.131562	0.479677	0.115651	0.17126	0.808154	0.282732	0.466159	8.47142	19.8367	1.65182	3.10805	5.2795
ENSMUSG00000030220	Arhgdib	Rho, GDP dissociation inhibitor (GDI) beta Gene [Source:MGI Symbol;Acc:MGI:101940]	13.2147	10.7424	10.7779	12.7799	19.0038	17.2145	13.0596	16.3138	11.8237	13.7177	9.425	16.6742	39.9383	41.2444	24.272	27.4815	1.48428	0.807622	0.00600357	ENSMUSG00000030220	Arhgdib	0.665554	0.0152013	1.2398	6.72647e-06	0.146604	0.924884	0.721847	0.0109298	9.65705	2.15443	1.88453	3.54592	6.02328
ENSMUSG00000020152	Actr2	ARP2 actin-related protein 2 homolog (yeast) Gene [Source:MGI Symbol;Acc:MGI:1913963]	30.9344	29.4726	28.5093	38.8955	35.8961	38.3266	31.2294	34.034	36.2595	35.666	46.7152	37.0167	63.9013	60.7418	50.1407	39.169	0.743272	0.80755	0.00600156	ENSMUSG00000020152	Actr2	0.322939	0.220597	0.344674	0.284787	0.317366	0.465147	0.338599	0.302555	10.262	22.3254	2.0031	3.76901	6.40224
ENSMUSG00000048621	Gm6377	predicted gene 6377 Gene [Source:MGI Symbol;Acc:MGI:3647255]	0	0.275445	0.347674	0	0	0	0	0.281272	0	2.05766	1.22935	0.666968	2.66255	1.4998	0.958103	2.52703	3.61741	0.807276	0.0060402	ENSMUSG00000048621	Gm6377			1.02329	0.353511					0.92229	-0.789505	0.180202	0.339067	0.575957
ENSMUSG00000081378	Gm6834	predicted pseudogene 6834 Pseudogene [Source:MGI Symbol;Acc:MGI:3648822]	28.8321	25.6164	24.3372	24.4486	22.523	25.9841	27.2547	23.9082	28.7711	31.5507	27.0456	25.3448	35.9445	29.996	33.5336	30.6403	0.333859	0.807065	0.00606653	ENSMUSG00000081378	Gm6834	0.1033	0.786386	0.125056	0.815167	0.118859	0.880286	0.137589	0.811003	3.65307	21.6352	0.714296	1.34401	2.28301
ENSMUSG00000022142	Nup155	nucleoporin 155 Gene [Source:MGI Symbol;Acc:MGI:2181182]	7.50835	7.43702	6.95348	6.66779	5.98268	6.17123	7.9493	8.1569	5.12362	6.17297	11.4739	8.3371	15.3097	21.7471	12.4553	12.9511	1.12867	0.806997	0.00606371	ENSMUSG00000022142	Nup155	0.137159	0.850356	0.885769	0.0112745	0.146331	0.958588	0.88529	0.0123665	4.30038	2.07415	0.841069	1.58255	2.68819
ENSMUSG00000007080	Pole	polymerase (DNA directed), epsilon Gene [Source:MGI Symbol;Acc:MGI:1196391]	0	0.275445	1.04302	2.2226	2.11153	2.59841	2.83903	0.843817	1.5765	0.685885	0	1.66742	17.3066	17.9976	7.34546	7.89698	3.83536	0.806707	0.00608956	ENSMUSG00000007080	Pole	1.67886	0.120976	3.41972	2.20859e-14			2.3495	2.51635e-09	5.62076	-5.42432	1.10044	2.07058	3.5172
ENSMUSG00000064899	Snord118	small nucleolar RNA, C/D box 118 Gene [Source:MGI Symbol;Acc:MGI:3819519]	159.177	163.614	111.256	126.688	299.838	326.426	203.275	251.458	203.368	203.022	107.773	130.392	424.012	527.929	531.747	631.443	1.91536	0.806502	0.00608178	ENSMUSG00000064899	Snord118	1.11246	1.25891e-16	1.63376	7.02745e-15	0.210709	0.557114	0.734182	0.000860595	163.906	-4.12548	32.1131	60.4237	102.639
ENSMUSG00000028884	Rpa2	replication protein A2 Gene [Source:MGI Symbol;Acc:MGI:1339939]	4.80534	4.13168	3.82442	2.2226	5.98268	4.54722	6.81368	5.34418	6.306	2.05766	6.14674	4.00181	24.6286	28.8711	11.1779	14.8463	2.40796	0.806479	0.00607012	ENSMUSG00000028884	Rpa2	0.666408	0.118711	1.89906	1.77365e-09	0.316652	0.827456	1.53287	8.55338e-07	7.66763	-4.58006	1.50239	2.82689	4.8019
ENSMUSG00000018774	Cd68	CD68 antigen Gene [Source:MGI Symbol;Acc:MGI:88342]	4.20468	1.92812	4.51976	5.00084	4.57499	6.82084	4.54246	5.90672	6.70012	4.8012	4.50761	4.00181	17.3066	21.3721	11.8166	8.84462	1.92253	0.806444	0.00606097	ENSMUSG00000018774	Cd68	0.757289	0.164647	1.43722	4.68193e-05	0.432663	0.73267	1.11849	0.000875409	5.13931	-1.45174	1.00712	1.89499	3.21892
ENSMUSG00000004552	Ctse	cathepsin E Gene [Source:MGI Symbol;Acc:MGI:107361]	0	0	0.347674	0	0	0	0	0	4.33537	6.17297	0	0.666968	5.32511	3.74949	4.79052	4.73819	5.74168	0.806349	0.00606395	ENSMUSG00000004552	Ctse			0.867184	0.224395			32.1743	1.79263e-09	2.37414	-2.16145	0.465403	0.875697	1.4875
ENSMUSG00000019194	Scn1b	sodium channel, voltage-gated, type I, beta Gene [Source:MGI Symbol;Acc:MGI:98247]	0.300334	2.47901	1.73837	0.555649	3.87114	1.29921	1.13561	1.96891	4.33537	0.685885	2.45869	3.00135	9.31894	8.62384	4.47115	4.73819	2.42005	0.8063	0.00605776	ENSMUSG00000019194	Scn1b			1.10053	0.0161058	1.06649	0.378269	1.34658	0.0039222	2.60872	-1.2576	0.511477	0.962389	1.63476
ENSMUSG00000025034	Trim8	tripartite motif-containing 8 Gene [Source:MGI Symbol;Acc:MGI:1933302]	31.2347	31.6762	27.8139	35.0059	41.1749	33.7794	43.1533	38.2531	33.8947	29.4931	47.5348	50.6895	63.9013	58.1172	50.7795	51.1724	0.83297	0.80589	0.00612465	ENSMUSG00000025034	Trim8	0.484205	0.0209749	0.358921	0.245884	0.403656	0.260412	0.259827	0.490665	10.6499	23.5876	2.09109	3.93458	6.68348
ENSMUSG00000022139	Mbnl2	muscleblind-like 2 Gene [Source:MGI Symbol;Acc:MGI:2145597]	66.9745	71.0648	67.1011	73.3457	93.2594	91.2693	101.07	99.0079	83.1603	91.2227	64.7456	66.0298	129.134	148.105	129.983	139.619	0.973514	0.805204	0.00624893	ENSMUSG00000022139	Mbnl2	0.637083	6.98696e-05	0.755741	0.00190668	0.137458	0.815172	0.256904	0.448084	27.3465	48.1084	5.38251	10.1277	17.2034
ENSMUSG00000087213	2810408I11Rik	RIKEN cDNA 2810408I11 gene Gene [Source:MGI Symbol;Acc:MGI:1917191]	0.300334	0.55089	2.08605	0	2.11153	2.27361	2.83903	1.96891	1.97062	1.37177	1.63913	1.00045	18.6379	17.9976	7.9842	6.63347	4.12509	0.805178	0.0062378	ENSMUSG00000087213	2810408I11Rik	1.69934	0.0168748	2.93058	5.50503e-12			2.17768	1.65485e-08	5.71183	-5.39476	1.12434	2.11555	3.59358
ENSMUSG00000027475	Kif3b	kinesin family member 3B Gene [Source:MGI Symbol;Acc:MGI:107688]	12.0134	14.3231	13.5593	14.4469	8.79805	15.9153	11.3561	10.1258	13.7944	14.4036	10.2446	16.3407	21.3004	25.4966	21.3976	17.3734	0.654985	0.805049	0.00624811	ENSMUSG00000027475	Kif3b	-0.0550606	0.948857	0.548635	0.12062	0.0335961	1	0.634253	0.0566483	4.43984	7.49232	0.874356	1.64518	2.79459
ENSMUSG00000046245	Pilra	paired immunoglobin-like type 2 receptor alpha Gene [Source:MGI Symbol;Acc:MGI:2450529]	2.40267	1.92812	2.43372	3.3339	5.27883	3.89762	4.54246	4.21909	5.12362	2.74354	2.45869	1.66742	9.31894	12.3733	7.9842	7.89698	1.89559	0.805047	0.00623199	ENSMUSG00000046245	Pilra	1.05541	0.0374886	1.55945	0.000288786	0.311993	0.936906	0.81656	0.0584525	2.98331	-0.231881	0.58752	1.10547	1.87781
ENSMUSG00000074240	Cib3	calcium and integrin binding family member 3 Gene [Source:MGI Symbol;Acc:MGI:2685953]	0.600668	0.55089	1.04302	1.66695	5.27883	7.14564	2.27123	1.40636	4.33537	4.11531	2.04891	4.33529	41.2696	36.3701	14.3716	14.2146	4.78182	0.805045	0.00621612	ENSMUSG00000074240	Cib3	2.41756	2.05793e-05	2.66521	1.14257e-16	2.11487	0.00541647	2.36183	1.66926e-15	12.1866	-11.9458	2.39998	4.51578	7.67074
ENSMUSG00000039842	Mcph1	microcephaly, primary autosomal recessive 1 Gene [Source:MGI Symbol;Acc:MGI:2443308]	2.40267	2.75445	4.51976	6.11214	2.81538	4.22242	3.97465	2.25018	2.75887	4.8012	5.32717	4.66877	17.9722	14.623	7.66483	8.84462	1.63694	0.804939	0.00622159	ENSMUSG00000039842	Mcph1	-0.0105669	0.998437	1.33304	0.000386413	0.262035	0.936906	1.59984	1.85394e-05	4.36107	-1.44705	0.859175	1.61661	2.74606
ENSMUSG00000046179	E2f8	E2F transcription factor 8 Gene [Source:MGI Symbol;Acc:MGI:1922038]	1.50167	2.20356	1.3907	1.66695	1.40769	0.974405	1.13561	0.843817	1.97062	3.42943	4.09782	2.0009	7.98766	7.12404	2.87431	3.79055	1.68707	0.804552	0.00626888	ENSMUSG00000046179	E2f8			0.786981	0.187245	0.699749	0.62199	1.99741	0.000450002	2.0631	-0.739506	0.407007	0.765821	1.30086
ENSMUSG00000022032	Scara5	scavenger receptor class A, member 5 (putative) Gene [Source:MGI Symbol;Acc:MGI:1918395]	0	0	0.347674	0.555649	2.81538	3.57282	9.08491	8.43817	1.18237	0	0	0.666968	23.963	23.9968	14.0522	16.7416	6.44596	0.804127	0.00634073	ENSMUSG00000022032	Scara5	5.24902	1.13846e-13	5.09934	1.9203e-27			1.46676	3.35116e-06	8.38205	-7.69022	1.65608	3.11607	5.29311
ENSMUSG00000034192	Lsm3	LSM3 homolog, U6 small nuclear RNA associated (S. cerevisiae) Gene [Source:MGI Symbol;Acc:MGI:1914928]	0.901002	1.37723	2.08605	1.66695	0.351922	1.62401	0.567807	1.40636	1.18237	2.05766	2.04891	1.33394	2.66255	4.12444	2.55494	3.15879	1.05149	0.803782	0.00639656	ENSMUSG00000034192	Lsm3			0.906391	0.278077	0.132506	1	1.32958	0.0785846	0.946731	0.206303	0.187278	0.35238	0.59857
ENSMUSG00000022052	Ppp2r2a	protein phosphatase 2 (formerly 2A), regulatory subunit B (PR 52), alpha isoform Gene [Source:MGI Symbol;Acc:MGI:1919228]	27.3304	30.299	27.8139	27.2268	27.8018	26.3089	25.5513	24.1894	29.1652	23.3201	27.4554	24.0108	44.5978	40.8695	33.2143	38.8532	0.483564	0.803603	0.0063848	ENSMUSG00000022052	Ppp2r2a	0.0454567	0.944587	0.493625	0.107009	-0.101118	0.933272	0.340326	0.342881	6.15386	19.3924	1.21809	2.29195	3.89323
ENSMUSG00000000385	Tmprss2	transmembrane protease, serine 2 Gene [Source:MGI Symbol;Acc:MGI:1354381]	1.802	2.75445	1.3907	0.555649	2.11153	5.19683	0	3.65654	3.153	2.74354	4.50761	1.66742	9.31894	7.87394	7.02609	4.73819	2.15479	0.803267	0.00642233	ENSMUSG00000000385	Tmprss2	0.953729	0.175603	1.14655	0.0157327	0.74298	0.504747	0.94893	0.021703	2.57864	-0.736686	0.511016	0.961523	1.63329
ENSMUSG00000003541	Ier3	immediate early response 3 Gene [Source:MGI Symbol;Acc:MGI:104814]	1.50167	2.20356	1.73837	1.1113	1.75961	1.62401	1.70342	1.40636	0.788249	0	3.27826	2.33439	7.32202	4.87434	4.79052	4.10643	1.68614	0.803265	0.00640641	ENSMUSG00000003541	Ier3			1.42409	0.00390866	0.0744248	1	1.40888	0.0137238	1.83397	-0.590259	0.363445	0.683855	1.16163
ENSMUSG00000049037	Clec4a1	C-type lectin domain family 4, member a1 Gene [Source:MGI Symbol;Acc:MGI:3036291]	0.901002	1.65267	2.43372	1.1113	3.51922	1.29921	3.40684	1.68763	1.97062	4.8012	2.04891	2.0009	9.31894	5.99919	7.9842	3.79055	2.15134	0.803191	0.0064057	ENSMUSG00000049037	Clec4a1	0.759834	0.33363	1.31806	0.00929958	0.67763	0.585664	1.23422	0.013776	2.43075	-0.770397	0.481837	0.906619	1.54003
ENSMUSG00000025157	Zdhhc16	zinc finger, DHHC domain containing 16 Gene [Source:MGI Symbol;Acc:MGI:1921418]	11.4127	10.1915	9.73488	12.7799	11.9654	12.6673	9.08491	13.5011	9.45899	12.3459	12.7033	13.3394	19.3035	16.8727	15.0103	16.1098	0.609129	0.803118	0.00640474	ENSMUSG00000025157	Zdhhc16	0.324192	0.460682	0.393775	0.34209	0.146607	0.929693	0.221347	0.669181	2.74509	8.22883	0.544287	1.02412	1.73963
ENSMUSG00000079139	Gm4204	predicted gene 4204 Pseudogene [Source:MGI Symbol;Acc:MGI:3782381]	28.8321	34.4306	34.7674	36.1172	33.0807	34.7538	43.1533	32.3463	27.5887	36.3519	35.6511	33.0149	71.889	82.1139	49.1826	56.2265	0.951427	0.802831	0.00643253	ENSMUSG00000079139	Gm4204	0.253919	0.338366	0.86312	0.000740346	-0.00913934	1	0.591938	0.02939	15.1981	15.9538	3.01645	5.67573	9.64108
ENSMUSG00000034868	Myl12b	myosin, light chain 12B, regulatory Gene [Source:MGI Symbol;Acc:MGI:107494]	40.8454	48.2029	45.5453	35.0059	60.1787	54.5667	41.4499	41.6283	53.2068	39.7813	49.9935	48.3552	91.1925	118.109	73.4546	69.1776	1.05317	0.802801	0.00640658	ENSMUSG00000034868	Myl12b	0.380517	0.0644545	0.760684	0.00220899	0.18515	0.735658	0.559543	0.0315013	21.3197	20.6002	4.2319	7.96269	13.5258
ENSMUSG00000033377	Palmd	palmdelphin Gene [Source:MGI Symbol;Acc:MGI:2148896]	38.7431	33.6043	25.0325	29.4494	30.6172	32.4802	27.8225	28.6898	37.836	43.2108	43.4369	42.6859	77.8797	89.6129	43.7534	47.6978	1.02975	0.802775	0.00639609	ENSMUSG00000033377	Palmd	0.0782576	0.849161	0.504324	0.077661	0.397034	0.218748	0.821347	0.000889959	17.2852	12.5893	3.43137	6.45643	10.9672
ENSMUSG00000005251	Ripk4	receptor-interacting serine-threonine kinase 4 Gene [Source:MGI Symbol;Acc:MGI:1919638]	3.30367	3.0299	2.43372	3.88955	3.51922	3.89762	3.97465	3.93781	1.97062	4.11531	3.27826	3.66832	6.65638	5.24929	7.66483	8.84462	1.16674	0.802562	0.00642464	ENSMUSG00000005251	Ripk4	0.476656	0.47404	1.11041	0.019628	0.0492284	1	0.68183	0.199448	1.82067	1.2381	0.361701	0.680573	1.15606
ENSMUSG00000067274	Rplp0	ribosomal protein, large, P0 Gene [Source:MGI Symbol;Acc:MGI:1927636]	328.265	306.295	326.118	293.383	276.963	273.158	281.064	285.21	314.117	292.873	287.258	272.79	418.021	397.071	362.163	362.945	0.296511	0.802555	0.00640999	ENSMUSG00000067274	Rplp0	0.000202199	1	0.302193	0.305099	-0.0912233	0.895466	0.205242	0.557537	44.1424	242.159	8.76968	16.5009	28.0293
ENSMUSG00000020392	Cdkn2aipnl	CDKN2A interacting protein N-terminal like Gene [Source:MGI Symbol;Acc:MGI:1261797]	12.614	15.1495	15.2977	21.6703	12.3173	11.0433	13.6274	12.376	19.3121	11.66	15.9815	13.3394	31.9506	33.7455	22.6751	23.6909	0.791759	0.802342	0.00643871	ENSMUSG00000020392	Cdkn2aipnl	-0.189452	0.62592	0.763854	0.010788	-0.0273734	1	0.91756	0.00152209	6.89172	6.16312	1.37019	2.57813	4.37934
ENSMUSG00000040990	Sh3kbp1	SH3-domain kinase binding protein 1 Gene [Source:MGI Symbol;Acc:MGI:1889583]	2.70301	4.40712	2.78139	2.2226	2.11153	0.974405	2.83903	2.81272	5.51775	2.74354	3.27826	2.0009	8.6533	12.3733	5.74862	6.31759	1.44983	0.80188	0.00650393	ENSMUSG00000040990	Sh3kbp1	-0.393233	0.792416	1.16521	0.00819282	0.115797	0.97618	1.67044	0.000155707	2.85842	-0.651502	0.56922	1.07104	1.81932
ENSMUSG00000083405	Gm15725	predicted gene 15725 Pseudogene [Source:MGI Symbol;Acc:MGI:3833682]	99.4106	90.8969	103.259	124.465	90.7959	77.9524	98.7984	86.6319	94.9841	93.2804	84.0054	88.3732	174.397	203.598	137.009	156.36	0.683481	0.801879	0.00648813	ENSMUSG00000083405	Gm15725	-0.0682615	0.839241	0.79183	0.000781978	-0.19582	0.650458	0.658524	0.00557138	35.5798	52.1534	7.08532	13.3317	22.6458
ENSMUSG00000043740	B430306N03Rik	RIKEN cDNA B430306N03 gene Gene [Source:MGI Symbol;Acc:MGI:2443478]	3.60401	1.65267	2.08605	1.66695	2.81538	1.62401	1.13561	2.53145	2.36475	2.05766	0.409782	1.00045	9.98458	11.6234	5.74862	6.63347	1.91557	0.801785	0.00649183	ENSMUSG00000043740	B430306N03Rik	0.0506745	1	2.48687	2.2193e-07	-0.73435	0.759369	1.70704	5.41246e-05	3.18625	-1.8691	0.634713	1.19427	2.02865
ENSMUSG00000035704	Alg8	asparagine-linked glycosylation 8 homolog (yeast, alpha-1,3-glucosyltransferase) Gene [Source:MGI Symbol;Acc:MGI:2141959]	4.20468	1.92812	4.17209	5.00084	3.51922	3.24802	1.70342	2.25018	3.54712	2.74354	2.86848	1.66742	16.641	13.4982	6.38736	12.0034	1.6648	0.80174	0.00648543	ENSMUSG00000035704	Alg8	-0.228966	0.770883	2.04436	2.48531e-07	-0.442992	0.783087	1.83468	5.60134e-07	4.44632	-2.23787	0.885863	1.66683	2.83136
ENSMUSG00000001794	Capns1	calpain, small subunit 1 Gene [Source:MGI Symbol;Acc:MGI:88266]	68.4762	61.9752	64.6674	66.1223	61.9383	64.6356	65.2978	66.099	68.1836	55.5567	72.1217	66.6968	131.131	131.982	88.7842	86.2351	0.745985	0.801531	0.00648195	ENSMUSG00000001794	Capns1	0.152123	0.577818	0.618638	0.0151399	0.0275763	1	0.485541	0.0680301	22.4864	37.9384	4.48335	8.43583	14.3295
ENSMUSG00000066307	Rad54b	RAD54 homolog B (S. cerevisiae) Gene [Source:MGI Symbol;Acc:MGI:3605986]	0.300334	0.55089	0.695348	0.555649	0.351922	0.649604	0	0.843817	1.18237	1.37177	0.819565	1.00045	2.66255	4.12444	0.958103	2.21116	2.24369	0.80151	0.00647064	ENSMUSG00000066307	Rad54b			1.09933	0.230042			1.93388	0.0149389	1.01627	-0.588843	0.20264	0.381285	0.64767
ENSMUSG00000062014	Gmfb	glia maturation factor, beta Gene [Source:MGI Symbol;Acc:MGI:1927133]	13.515	17.0776	22.9465	21.1147	22.8749	19.4881	19.8732	19.9703	20.4945	19.8907	22.9478	25.6783	49.9229	42.3693	27.1463	30.3244	1.00439	0.801377	0.00648278	ENSMUSG00000062014	Gmfb	0.333712	0.297181	0.612766	0.0356432	0.301244	0.640954	0.573213	0.0507299	9.06157	9.29078	1.80767	3.40129	5.77761
ENSMUSG00000003534	Ddr1	discoidin domain receptor family, member 1 Gene [Source:MGI Symbol;Acc:MGI:99216]	0.600668	0.275445	1.3907	1.66695	0.703844	0.649604	1.70342	0.562545	0.394125	0.685885	1.22935	1.33394	11.9815	9.37374	4.47115	4.42231	2.94289	0.800907	0.0065663	ENSMUSG00000003534	Ddr1			2.79417	8.687e-08			2.86555	1.21394e-07	3.33207	-3.08585	0.665797	1.25276	2.128
ENSMUSG00000029447	Cct6a	chaperonin containing Tcp1, subunit 6a (zeta) Gene [Source:MGI Symbol;Acc:MGI:107943]	27.9311	26.4427	26.0756	23.8929	27.098	24.6849	23.8479	23.3456	25.6181	30.1789	28.6848	25.0113	39.9383	34.4954	28.1044	34.7467	0.395847	0.800883	0.00655543	ENSMUSG00000029447	Cct6a	0.0845032	0.854336	0.232792	0.572711	0.0597215	0.968286	0.208099	0.64978	4.50688	20.4536	0.900615	1.69459	2.87851
ENSMUSG00000019539	Rcn3	reticulocalbin 3, EF-hand calcium binding domain Gene [Source:MGI Symbol;Acc:MGI:1277122]	2.40267	3.58079	3.47674	5.55649	1.75961	2.27361	2.27123	3.65654	6.306	4.11531	4.91739	3.66832	7.98766	7.12404	6.38736	5.36995	0.839376	0.800753	0.00656726	ENSMUSG00000019539	Rcn3	-0.289774	0.706815	0.378006	0.517191	0.439611	0.797762	1.11054	0.0186999	1.82589	1.31796	0.365035	0.686846	1.16671
ENSMUSG00000036086	Zranb3	zinc finger, RAN-binding domain containing 3 Gene [Source:MGI Symbol;Acc:MGI:1918362]	0.901002	0.55089	1.73837	2.2226	1.75961	1.62401	0.567807	1.12509	2.36475	0.685885	2.45869	2.0009	4.65947	5.99919	2.55494	3.47467	1.62437	0.800075	0.00666422	ENSMUSG00000036086	Zranb3			0.935537	0.121853	0.740756	0.793776	1.3605	0.0297302	1.45121	-0.304147	0.290814	0.547192	0.929489
ENSMUSG00000039745	Htatip2	HIV-1 tat interactive protein 2, homolog (human) Gene [Source:MGI Symbol;Acc:MGI:1859271]	44.7498	34.1552	32.6814	32.7833	47.5095	38.0018	32.365	31.2212	52.4186	43.2108	51.2228	48.0217	58.5762	68.9907	49.502	50.5407	0.656794	0.800043	0.00665519	ENSMUSG00000039745	Htatip2	0.20809	0.453421	0.117749	0.797426	0.444182	0.133829	0.348859	0.285712	10.4394	26.9634	2.09223	3.93671	6.6871
ENSMUSG00000026837	Col5a1	collagen, type V, alpha 1 Gene [Source:MGI Symbol;Acc:MGI:88457]	4.80534	3.85623	3.12907	3.3339	8.09421	4.22242	3.97465	3.93781	4.7295	6.85885	4.91739	3.33484	17.9722	14.2481	9.9004	8.21286	1.73463	0.799984	0.00665208	ENSMUSG00000026837	Col5a1	0.5674	0.262691	1.25504	0.00110942	0.298189	0.803135	0.991785	0.00644531	4.14086	-0.458474	0.830066	1.56184	2.65303
ENSMUSG00000034205	Loxl2	lysyl oxidase-like 2 Gene [Source:MGI Symbol;Acc:MGI:2137913]	6.60735	6.61068	6.25814	5.00084	6.68652	11.0433	10.7883	7.03181	5.51775	13.0318	7.37608	9.00406	29.9537	23.2469	13.7328	16.1098	1.76244	0.799967	0.00663982	ENSMUSG00000034205	Loxl2	0.645621	0.0672619	1.15658	0.000330815	0.428887	0.511961	0.93804	0.00285504	6.74063	-0.357662	1.35128	2.54256	4.31893
ENSMUSG00000047250	Ptgs1	prostaglandin-endoperoxide synthase 1 Gene [Source:MGI Symbol;Acc:MGI:97797]	14.416	16.2513	22.2511	20.0034	31.673	29.8818	18.7376	24.4707	22.4651	23.3201	20.0793	18.6751	46.5947	42.7442	37.6854	36.3261	1.16355	0.799965	0.00662467	ENSMUSG00000047250	Ptgs1	0.734042	0.00100536	0.857543	0.0019213	0.229316	0.760972	0.365405	0.266019	9.4711	10.4644	1.89868	3.57253	6.06848
ENSMUSG00000044645	Gm7334	predicted gene 7334 Pseudogene [Source:MGI Symbol;Acc:MGI:3647393]	1.802	1.10178	2.43372	1.1113	3.51922	1.29921	3.97465	2.53145	1.5765	1.37177	3.27826	1.66742	13.9784	18.3725	6.70672	8.52874	2.88345	0.799894	0.00662397	ENSMUSG00000044645	Gm7334	0.887317	0.212006	2.42464	3.19914e-09			1.83799	2.69083e-06	4.88551	-3.7441	0.979638	1.84328	3.13109
ENSMUSG00000029810	Tmem176b	transmembrane protein 176B Gene [Source:MGI Symbol;Acc:MGI:1916348]	112.625	103.843	115.08	90.0152	156.605	147.785	138.545	141.199	123.361	100.139	91.3815	83.0375	340.807	367.825	232.18	238.805	1.4845	0.799784	0.00663196	ENSMUSG00000029810	Tmem176b	0.633849	2.44872e-05	1.44973	1.35126e-11	-0.0742612	0.945613	0.73865	0.000969792	85.2682	16.1978	17.1045	32.1836	54.6688
ENSMUSG00000000552	Zfp385a	zinc finger protein 385A Gene [Source:MGI Symbol;Acc:MGI:1352495]	11.713	12.395	10.0826	8.89039	11.9654	9.09445	7.9493	8.1569	16.5532	10.2883	11.4739	8.3371	24.6286	22.8719	15.9684	15.4781	0.873833	0.799312	0.00671717	ENSMUSG00000000552	Zfp385a	-0.0655649	0.980016	0.627779	0.0736926	0.102471	0.940677	0.794186	0.0157918	4.90131	4.51603	0.984794	1.85298	3.14756
ENSMUSG00000074661	Pde4d	phosphodiesterase 4D, cAMP specific Gene [Source:MGI Symbol;Acc:MGI:99555]	3.30367	5.5089	3.47674	3.88955	6.3346	3.89762	3.97465	1.96891	4.7295	6.17297	8.19565	5.66923	11.3159	8.24889	7.02609	7.5811	1.0787	0.79905	0.0067579	ENSMUSG00000074661	Pde4d	0.106813	0.893361	0.342427	0.532876	0.593966	0.456033	0.821039	0.0841003	2.30863	1.77311	0.464283	0.873589	1.48392
ENSMUSG00000035011	Zbtb7a	zinc finger and BTB domain containing 7a Gene [Source:MGI Symbol;Acc:MGI:1335091]	147.464	134.417	120.991	133.912	176.665	158.178	149.333	145.418	142.673	152.952	170.06	200.757	190.373	189.349	205.353	200.267	0.548983	0.798625	0.00683427	ENSMUSG00000035011	Zbtb7a	0.397262	0.0180556	0.154978	0.675224	0.324075	0.251084	0.0754097	0.897759	26.1881	119.024	5.27437	9.9242	16.8578
ENSMUSG00000029249	Rest	RE1-silencing transcription factor Gene [Source:MGI Symbol;Acc:MGI:104897]	47.4528	52.8855	36.1581	46.6745	47.1576	47.4211	38.6109	45.2849	45.3243	51.4414	54.5011	62.695	84.5361	91.4877	56.8475	62.2282	0.688011	0.798434	0.00684406	ENSMUSG00000029249	Rest	0.138883	0.660324	0.34894	0.260748	0.237157	0.598377	0.444968	0.116897	14.5394	29.6514	2.9302	5.51344	9.36541
ENSMUSG00000055546	Timd4	T-cell immunoglobulin and mucin domain containing 4 Gene [Source:MGI Symbol;Acc:MGI:2445125]	2.40267	2.47901	4.86744	3.88955	7.74229	5.19683	5.67807	5.34418	3.94125	4.8012	2.45869	2.33439	10.6502	11.6234	17.5652	18.6369	2.10014	0.797947	0.00691891	ENSMUSG00000055546	Timd4	1.03421	0.0228724	2.15889	3.83785e-09	-0.0275973	1	1.10357	0.00140417	5.00597	-1.67696	1.01058	1.9015	3.22999
ENSMUSG00000007827	Ankrd26	ankyrin repeat domain 26 Gene [Source:MGI Symbol;Acc:MGI:1917887]	15.317	19.2812	9.73488	13.8912	16.1884	11.6929	11.9239	12.6573	16.9474	13.0318	16.3913	18.0081	28.6225	30.3709	22.3557	18.321	0.775539	0.797593	0.00698084	ENSMUSG00000007827	Ankrd26	0.00310372	1	0.497533	0.133248	0.161677	0.868348	0.645706	0.0417382	5.60727	7.61898	1.13335	2.1325	3.62238
ENSMUSG00000058715	Fcer1g	Fc receptor, IgE, high affinity I, gamma polypeptide Gene [Source:MGI Symbol;Acc:MGI:95496]	6.30701	6.88613	11.8209	7.22344	8.09421	11.3681	6.81368	9.28199	9.06487	3.42943	3.68804	5.00226	21.9661	25.1216	22.3557	18.9528	1.45524	0.797557	0.00697278	ENSMUSG00000058715	Fcer1g	0.35368	0.482428	1.92597	3.29827e-10	-0.537339	0.385757	1.03586	0.000509815	6.81187	-0.518012	1.377	2.59095	4.40112
ENSMUSG00000025278	Flnb	filamin, beta Gene [Source:MGI Symbol;Acc:MGI:2446089]	22.5251	21.7602	17.036	24.4486	23.2269	24.0353	17.0342	24.752	24.4357	24.6919	32.3728	29.0131	47.926	51.743	34.4917	26.8497	0.908612	0.797131	0.00703516	ENSMUSG00000025278	Flnb	0.262452	0.444381	0.415305	0.195169	0.396239	0.352277	0.551946	0.055837	9.39455	11.8928	1.90187	3.57853	6.07868
ENSMUSG00000017491	Rarb	retinoic acid receptor, beta Gene [Source:MGI Symbol;Acc:MGI:97857]	2.10234	4.95801	2.08605	0.555649	4.57499	3.57282	1.70342	3.094	2.75887	2.05766	2.86848	2.66787	7.98766	7.12404	6.06799	7.26522	1.55181	0.796965	0.00703981	ENSMUSG00000017491	Rarb	0.48046	0.46482	1.33248	0.00394111	-0.0269992	1	0.822611	0.0913339	2.16251	0.156487	0.438035	0.824203	1.40003
ENSMUSG00000060467	Gm10080	predicted gene 10080 Pseudogene [Source:MGI Symbol;Acc:MGI:3710529]	31.5351	29.1972	29.9	30.0051	36.5999	29.8818	39.1787	27.2834	31.9241	35.666	31.5533	34.3488	55.248	57.3673	42.7953	38.8532	0.68734	0.796941	0.00702916	ENSMUSG00000060467	Gm10080	0.286742	0.254807	0.434425	0.162575	0.151997	0.836293	0.288907	0.43878	8.57263	21.7301	1.73661	3.26758	5.55049
ENSMUSG00000030659	Nucb2	nucleobindin 2 Gene [Source:MGI Symbol;Acc:MGI:1858179]	5.10568	6.05979	6.95348	2.77825	4.57499	4.22242	6.24588	3.37527	5.12362	6.17297	4.91739	2.66787	19.3035	10.8735	12.7747	10.424	1.35288	0.796926	0.00701653	ENSMUSG00000030659	Nucb2	-0.145452	0.978163	1.4268	0.00012079	-0.271147	0.929693	1.29562	0.000353917	4.23398	-0.239257	0.857748	1.61393	2.7415
ENSMUSG00000015143	Actn1	actinin, alpha 1 Gene [Source:MGI Symbol;Acc:MGI:2137706]	23.4261	21.4847	26.0756	22.7816	29.5615	34.7538	28.9582	29.2523	19.7062	23.3201	26.2261	31.014	56.5793	64.4913	38.9629	47.066	1.14316	0.796893	0.00700789	ENSMUSG00000015143	Actn1	0.560234	0.0108467	0.931935	0.000301276	0.119141	0.923813	0.484111	0.0985157	12.5213	11.3987	2.53694	4.77347	8.10847
ENSMUSG00000026355	Mcm6	minichromosome maintenance deficient 6 (MIS5 homolog, S. pombe) (S. cerevisiae) Gene [Source:MGI Symbol;Acc:MGI:1298227]	3.60401	1.37723	2.78139	1.66695	7.39036	6.49604	5.67807	7.59436	4.33537	2.74354	4.09782	3.33484	41.9352	43.1192	15.0103	20.5322	3.67686	0.796747	0.00702427	ENSMUSG00000026355	Mcm6	1.69612	8.81364e-06	2.87084	4.746e-20	0.634394	0.611021	1.80778	4.81894e-11	12.9257	-11.2878	2.62018	4.93009	8.37451
ENSMUSG00000020546	Stxbp4	syntaxin binding protein 4 Gene [Source:MGI Symbol;Acc:MGI:1342296]	33.9377	27.5445	35.1151	28.8938	29.9134	28.5826	28.9582	28.1272	29.1652	36.3519	36.4706	42.6859	51.2542	46.1188	43.434	35.0626	0.486921	0.79674	0.00700999	ENSMUSG00000020546	Stxbp4	0.0450038	0.951934	0.177512	0.658429	0.214029	0.706603	0.339758	0.32324	7.05386	23.0847	1.42993	2.69054	4.57029
ENSMUSG00000033542	Arhgef5	Rho guanine nucleotide exchange factor (GEF) 5 Gene [Source:MGI Symbol;Acc:MGI:1858952]	20.723	22.0356	19.8174	18.8921	23.9307	18.5137	24.4157	23.0643	24.0416	25.3778	23.3576	24.3443	37.9414	43.1192	26.8269	27.4815	0.732589	0.796733	0.00699573	ENSMUSG00000033542	Arhgef5	0.293755	0.297899	0.367171	0.29752	0.251251	0.648819	0.31851	0.410582	6.34105	14.4407	1.28546	2.41871	4.10855
ENSMUSG00000001025	S100a6	S100 calcium binding protein A6 (calcyclin) Gene [Source:MGI Symbol;Acc:MGI:1339467]	3.30367	3.85623	2.43372	3.3339	8.44613	11.6929	9.08491	7.31308	5.51775	6.17297	5.73695	5.33574	28.6225	23.2469	13.4134	16.4257	2.66004	0.796676	0.00699261	ENSMUSG00000001025	S100a6	1.65128	5.49919e-07	1.71418	7.07437e-08	0.799827	0.236921	0.859024	0.00738476	7.24654	-2.72346	1.46931	2.76464	4.69616
ENSMUSG00000022665	Ccdc80	coiled-coil domain containing 80 Gene [Source:MGI Symbol;Acc:MGI:1915146]	30.9344	25.341	25.7279	30.5607	46.4537	46.1219	45.4246	43.316	26.4064	32.2366	28.6848	32.3479	143.112	134.607	70.8997	84.0239	1.94243	0.796567	0.00700099	ENSMUSG00000022665	Ccdc80	0.864477	1.86829e-06	1.7301	4.1655e-14	0.101537	0.933162	0.96519	2.04669e-05	36.0812	-8.57686	7.31857	13.7705	23.3914
ENSMUSG00000031967	Afg3l1	AFG3(ATPase family gene 3)-like 1 (yeast) Gene [Source:MGI Symbol;Acc:MGI:1928277]	79.2882	70.514	72.6639	70.0118	83.7575	70.8068	81.1964	82.1315	90.6487	78.1909	84.4152	80.0361	99.1801	89.9879	88.1455	90.9732	0.332502	0.796537	0.00699188	ENSMUSG00000031967	Afg3l1	0.286698	0.163536	0.0500996	0.936121	0.201561	0.652363	-0.0418805	0.966047	8.17282	68.0743	1.65792	3.11952	5.29897
ENSMUSG00000022613	Miox	myo-inositol oxygenase Gene [Source:MGI Symbol;Acc:MGI:1891725]	0.300334	0.55089	0	1.66695	1.05577	0.324802	0	0.843817	0.788249	1.37177	0	0	2.66255	3.74949	1.91621	3.79055	2.2668	0.796525	0.00697896	ENSMUSG00000022613	Miox			2.76407	0.00292594			2.06163	0.0024905	1.22552	-0.898834	0.248616	0.467792	0.794616
ENSMUSG00000024388	Myo7b	myosin VIIB Gene [Source:MGI Symbol;Acc:MGI:107709]	0	0	0	0	0.351922	0.324802	0	0	0	0	0	0	9.31894	6.37414	4.15178	1.89528	#DIV/0!	0.796181	0.00702365	ENSMUSG00000024388	Myo7b			32.3403	3.44485e-10			4.53937	2.26895e-09	2.69591	-3.19143	0.547553	1.03027	1.75007
ENSMUSG00000037926	Ssh2	slingshot homolog 2 (Drosophila) Gene [Source:MGI Symbol;Acc:MGI:2679255]	21.3237	29.7481	33.3767	30.0051	30.9691	34.1042	38.0431	32.9089	34.2888	28.8072	40.1587	35.0158	39.9383	52.8679	47.2664	42.9596	0.677335	0.795851	0.00706572	ENSMUSG00000037926	Ssh2	0.41707	0.0672619	0.316376	0.363302	0.303633	0.504747	0.190842	0.693098	7.41655	23.1023	1.50805	2.83753	4.81997
ENSMUSG00000081705	Gm12582	predicted gene 12582 Pseudogene [Source:MGI Symbol;Acc:MGI:3651489]	26.7297	28.0954	24.3372	32.7833	28.5057	31.8306	25.5513	21.658	28.377	34.9801	31.963	30.0135	39.2727	42.3693	31.6174	41.6961	0.469055	0.795812	0.00704312	ENSMUSG00000081705	Gm12582	0.123216	0.774928	0.223044	0.586409	0.175994	0.810219	0.277841	0.482887	5.75555	21.4317	1.17046	2.20233	3.741
ENSMUSG00000047126	Cltc	clathrin, heavy polypeptide (Hc) Gene [Source:MGI Symbol;Acc:MGI:2388633]	92.5029	85.1125	73.3593	75.0127	77.4229	84.1237	82.8998	81.8503	83.1603	80.2486	77.8587	78.0352	147.106	152.979	105.072	108.031	0.654672	0.795691	0.00705436	ENSMUSG00000047126	Cltc	0.165639	0.495433	0.57288	0.0261479	-0.0218509	1	0.38023	0.185192	23.5232	52.7267	4.78572	9.00476	15.2959
ENSMUSG00000037012	Hk1	hexokinase 1 Gene [Source:MGI Symbol;Acc:MGI:96103]	1.50167	3.58079	4.51976	1.66695	2.81538	3.89762	2.83903	3.094	3.153	3.42943	2.86848	5.00226	8.6533	6.74909	4.79052	6.00171	1.21689	0.795669	0.00704382	ENSMUSG00000037012	Hk1	0.306126	0.760593	0.694989	0.162684	0.353222	0.848519	0.734825	0.160786	1.81001	0.951828	0.368269	0.692932	1.17705
ENSMUSG00000034641	Cd300ld	CD300 molecule-like family member d Gene [Source:MGI Symbol;Acc:MGI:2442358]	9.01002	8.5388	13.5593	13.8912	11.2615	11.6929	14.763	11.2509	12.2179	14.4036	10.6543	8.67058	32.6163	28.1212	17.8846	21.1639	1.14893	0.795403	0.00708733	ENSMUSG00000034641	Cd300ld	0.311655	0.442292	1.02219	0.000874796	0.0430874	1	0.755508	0.0163959	6.65819	3.63902	1.35593	2.5513	4.33376
ENSMUSG00000020687	Cdc27	cell division cycle 27 homolog (S. cerevisiae) Gene [Source:MGI Symbol;Acc:MGI:102685]	11.713	16.8022	16.3407	12.7799	15.1326	12.9921	16.4664	12.9385	14.9767	13.7177	16.8011	13.6728	28.6225	29.621	22.9945	17.6892	0.779402	0.795204	0.00711612	ENSMUSG00000020687	Cdc27	0.131026	0.766725	0.624015	0.056666	0.0400903	1	0.521667	0.134618	5.21425	8.19634	1.06259	1.99937	3.39622
ENSMUSG00000000078	Klf6	Kruppel-like factor 6 Gene [Source:MGI Symbol;Acc:MGI:1346318]	12.3137	14.3231	12.5163	13.3356	16.5403	17.5393	21.0089	15.47	13.0061	12.3459	16.3913	18.6751	67.2295	70.4905	32.8949	32.5356	1.95247	0.794608	0.00723422	ENSMUSG00000000078	Klf6	0.570933	0.0286699	1.58856	2.22153e-10	0.241077	0.802969	1.23843	5.64e-07	17.8924	-6.31626	3.65367	6.87471	11.6777
ENSMUSG00000032435	Dync1li1	dynein cytoplasmic 1 light intermediate chain 1 Gene [Source:MGI Symbol;Acc:MGI:2135610]	8.70969	9.36513	9.73488	9.44604	8.79805	8.76965	7.9493	9.00072	11.0355	8.91651	11.8837	10.6715	15.3097	15.3729	13.4134	9.47638	0.524028	0.794445	0.00722388	ENSMUSG00000032435	Dync1li1	0.076886	0.950547	0.208076	0.695115	0.224307	0.842574	0.351128	0.465007	2.25062	6.65688	0.459838	0.865225	1.46972
ENSMUSG00000048126	Col6a3	collagen, type VI, alpha 3 Gene [Source:MGI Symbol;Acc:MGI:88461]	5.70635	6.88613	5.21511	7.77909	8.09421	6.82084	3.40684	5.62545	9.45899	8.91651	8.60543	14.3398	32.6163	38.9947	13.7328	14.8463	1.96928	0.79442	0.00721384	ENSMUSG00000048126	Col6a3	0.150292	0.926299	1.09456	0.000192352	0.762881	0.12418	1.70417	2.31895e-09	9.57474	-4.37027	1.95643	3.68121	6.25309
ENSMUSG00000031328	Flna	filamin, alpha Gene [Source:MGI Symbol;Acc:MGI:95556]	11.713	8.5388	11.4732	8.89039	9.5019	9.41925	10.7883	10.9696	14.5826	8.91651	6.55652	8.67058	33.9476	38.9947	16.6071	24.0068	1.48331	0.794363	0.00721117	ENSMUSG00000031328	Flna	0.160557	0.765926	1.41135	8.49759e-07	-0.0560524	1	1.19047	1.85394e-05	9.17262	-1.02699	1.87463	3.52729	5.99164
ENSMUSG00000038034	Igsf8	immunoglobulin superfamily, member 8 Gene [Source:MGI Symbol;Acc:MGI:2154090]	2.10234	2.75445	2.78139	2.2226	5.27883	2.59841	2.27123	2.81272	3.153	0.685885	4.91739	3.00135	7.98766	5.62424	6.38736	7.89698	1.5003	0.794331	0.00720289	ENSMUSG00000038034	Igsf8	0.573574	0.46482	1.06218	0.0189703	0.355494	0.907865	0.834408	0.0856723	2.08843	0.347099	0.426865	0.803185	1.36433
ENSMUSG00000019979	Apaf1	apoptotic peptidase activating factor 1 Gene [Source:MGI Symbol;Acc:MGI:1306796]	0.300334	0.826335	1.04302	0.555649	1.05577	0.649604	0	1.68763	0.394125	2.05766	1.63913	0.333484	4.65947	6.37414	3.51305	1.89528	2.59287	0.794145	0.00722904	ENSMUSG00000019979	Apaf1			1.95724	0.00609717			1.78051	0.00209985	1.69441	-1.19989	0.346549	0.652063	1.10763
ENSMUSG00000048578	Mlec	malectin Gene [Source:MGI Symbol;Acc:MGI:1924015]	80.4895	83.4599	76.836	85.0144	69.3287	65.9348	74.3827	73.6934	86.3133	98.0816	72.9413	69.6981	198.36	199.098	114.334	114.348	0.942501	0.794088	0.00722641	ENSMUSG00000048578	Mlec	-0.0318442	0.961768	0.814457	0.000589632	0.00988754	1	0.856761	0.000137633	40.4631	28.7158	8.2773	15.5745	26.4556
ENSMUSG00000042043	Tbca	tubulin cofactor A Gene [Source:MGI Symbol;Acc:MGI:107549]	126.741	128.357	106.388	118.353	128.1	122.125	117.536	110.259	130.455	135.119	149.571	142.064	211.673	179.226	132.857	158.256	0.507242	0.794045	0.00722075	ENSMUSG00000042043	Tbca	0.160713	0.497744	0.183274	0.600124	0.226939	0.537409	0.243662	0.467817	25.9561	93.1013	5.31048	9.99214	16.9732
ENSMUSG00000058799	Nap1l1	nucleosome assembly protein 1-like 1 Gene [Source:MGI Symbol;Acc:MGI:1855693]	63.0701	67.2086	70.9255	75.5683	67.569	66.9092	71.5437	62.1612	63.06	60.3579	69.2532	69.6981	127.803	147.73	92.936	96.6591	0.748926	0.793986	0.00721843	ENSMUSG00000058799	Nap1l1	0.1233	0.678531	0.712228	0.00383181	-0.0569153	0.96743	0.523546	0.0438619	24.1823	38.3338	4.94854	9.31112	15.8164
ENSMUSG00000062794	Zfp599	zinc finger protein 599 Gene [Source:MGI Symbol;Acc:MGI:2679006]	4.50501	6.33524	4.17209	6.11214	3.87114	4.22242	3.97465	5.0629	5.51775	3.42943	5.73695	8.00361	8.6533	10.1236	7.9842	7.5811	0.701068	0.793901	0.00722222	ENSMUSG00000062794	Zfp599	-0.0966588	0.940866	0.4451	0.337692	0.200667	0.958588	0.731075	0.129449	1.91997	2.68468	0.393008	0.739479	1.25612
ENSMUSG00000032562	Gnai2	guanine nucleotide binding protein (G protein), alpha inhibiting 2 Gene [Source:MGI Symbol;Acc:MGI:95772]	152.57	144.333	144.632	141.691	164.348	150.708	159.554	150.762	177.356	165.984	149.161	163.741	337.479	358.827	204.715	207.217	0.926139	0.793793	0.00723121	ENSMUSG00000032562	Gnai2	0.267026	0.161723	0.631818	0.00873011	0.182677	0.674067	0.542569	0.0258045	63.8654	77.0226	13.0777	24.6069	41.7986
ENSMUSG00000080764	Gm14606	predicted gene 14606 Pseudogene [Source:MGI Symbol;Acc:MGI:3705612]	24.9277	16.5267	25.7279	23.8929	27.4499	28.9074	25.5513	22.5018	25.224	39.0955	35.6511	33.6819	46.5947	39.3697	34.8111	34.4308	0.769056	0.793753	0.0072247	ENSMUSG00000080764	Gm14606	0.375609	0.16121	0.120769	0.811179	0.559429	0.0601772	0.306363	0.410601	7.45996	17.5635	1.52778	2.87466	4.88304
ENSMUSG00000081289	Gm14857	predicted gene 14857 Pseudogene [Source:MGI Symbol;Acc:MGI:3716318]	3.60401	5.23346	3.82442	3.3339	4.92691	4.87203	5.67807	5.0629	5.51775	6.17297	5.73695	5.33574	7.32202	13.1232	7.02609	8.21286	1.15759	0.793713	0.00721858	ENSMUSG00000081289	Gm14857	0.478208	0.351991	0.585527	0.236641	0.466489	0.593115	0.571139	0.278581	2.23115	2.1357	0.456998	0.859882	1.46064
ENSMUSG00000055013	Agap1	ArfGAP with GTPase domain, ankyrin repeat and PH domain 1 Gene [Source:MGI Symbol;Acc:MGI:2653690]	15.317	17.6285	15.6453	22.7816	14.4288	19.1633	14.763	18.564	12.612	17.833	23.7674	23.3439	29.9537	28.4962	25.5494	26.218	0.626911	0.793438	0.00726508	ENSMUSG00000055013	Agap1	0.129361	0.856376	0.407657	0.24509	0.171117	0.883872	0.448412	0.189405	5.19872	11.523	1.06583	2.00546	3.40657
ENSMUSG00000037525	Bcdin3d	BCDIN3 domain containing Gene [Source:MGI Symbol;Acc:MGI:1922534]	2.40267	4.13168	4.17209	2.77825	2.46345	1.62401	1.13561	2.81272	3.153	3.42943	4.50761	4.00181	5.99075	7.12404	4.79052	4.73819	0.747775	0.793187	0.00729094	ENSMUSG00000037525	Bcdin3d	-0.517166	0.445007	0.470951	0.491421	0.16227	0.982438	1.15093	0.0279146	1.49928	1.14947	0.307641	0.578854	0.983271
ENSMUSG00000070306	Ccdc153	coiled-coil domain containing 153 Gene [Source:MGI Symbol;Acc:MGI:2448587]	4.80534	2.47901	5.21511	1.66695	4.22307	5.19683	2.83903	4.50036	5.12362	2.74354	5.73695	5.00226	14.644	9.74869	7.34546	7.89698	1.48431	0.793015	0.00731465	ENSMUSG00000070306	Ccdc153	0.407601	0.514851	0.881596	0.0282083	0.407199	0.753244	0.875342	0.0308127	3.0686	0.345591	0.630023	1.18545	2.01366
ENSMUSG00000026986	Hnmt	histamine N-methyltransferase Gene [Source:MGI Symbol;Acc:MGI:2153181]	3.30367	2.47901	2.08605	1.66695	6.68652	6.17123	3.97465	2.81272	4.7295	3.42943	6.55652	7.00316	19.3035	22.122	8.30356	9.1605	2.62661	0.792975	0.00730824	ENSMUSG00000026986	Hnmt	1.15151	0.0119361	1.22582	0.000285469	1.20421	0.0393861	1.26446	0.000182888	5.64876	-2.76085	1.15992	2.18249	3.70729
ENSMUSG00000029304	Spp1	secreted phosphoprotein 1 Gene [Source:MGI Symbol;Acc:MGI:98389]	8.10902	11.0178	7.30116	13.3356	11.2615	10.0689	5.67807	9.00072	6.70012	8.23062	13.9326	11.3385	33.9476	57.7422	24.9107	25.2703	1.83506	0.792954	0.00729785	ENSMUSG00000029304	Spp1	0.109738	0.952516	1.68528	4.74057e-10	0.0870575	1	1.66569	1.21663e-10	13.094	-6.19033	2.68893	5.05946	8.59425
ENSMUSG00000045763	Basp1	brain abundant, membrane attached signal protein 1 Gene [Source:MGI Symbol;Acc:MGI:1917600]	1.20134	1.65267	1.73837	0.555649	3.51922	2.92322	2.83903	2.25018	4.33537	2.74354	2.04891	4.33529	11.3159	12.3733	6.70672	3.47467	2.71794	0.792847	0.00730667	ENSMUSG00000045763	Basp1	1.2276	0.045218	1.11952	0.00819282	1.35669	0.104722	1.23815	0.00445098	3.26245	-1.55675	0.670204	1.26105	2.14208
ENSMUSG00000044147	Arf6	ADP-ribosylation factor 6 Gene [Source:MGI Symbol;Acc:MGI:99435]	29.7331	28.3708	29.5523	24.4486	35.8961	31.8306	30.6616	34.034	29.5594	28.1213	34.4217	26.6787	58.5762	64.4913	42.4759	42.6437	0.893033	0.792829	0.00729574	ENSMUSG00000044147	Arf6	0.404303	0.0782805	0.696675	0.0110288	0.0846603	0.938541	0.374836	0.2411	10.8733	17.1958	2.23384	4.20318	7.13973
ENSMUSG00000033208	S100b	S100 protein, beta polypeptide, neural Gene [Source:MGI Symbol;Acc:MGI:98217]	9.61069	13.7723	20.1651	17.2251	12.6692	9.09445	13.0596	12.6573	15.765	9.60239	22.1283	18.0081	30.6194	25.1216	36.4079	21.1639	0.898804	0.792804	0.00728624	ENSMUSG00000033208	S100b	-0.167034	0.703785	0.674147	0.0247375	0.192214	0.900642	1.01591	0.000335175	7.46438	5.22633	1.53363	2.88567	4.90174
ENSMUSG00000031278	Acsl4	acyl-CoA synthetase long-chain family member 4 Gene [Source:MGI Symbol;Acc:MGI:1354713]	57.6641	62.8015	39.6349	47.2302	76.3671	68.2084	66.4334	58.2234	52.8127	46.6402	52.8619	48.0217	101.843	93.7374	115.611	115.296	1.04057	0.792788	0.00727464	ENSMUSG00000031278	Acsl4	0.532229	0.00215266	1.0125	1.58188e-05	-0.0424731	1	0.429871	0.125979	23.7265	28.5436	4.8751	9.17294	15.5816
ENSMUSG00000031790	Mmp15	matrix metallopeptidase 15 Gene [Source:MGI Symbol;Acc:MGI:109320]	28.5317	22.3111	20.1651	27.7825	24.2826	26.9585	17.602	22.5018	27.9829	21.9483	35.6511	33.6819	71.889	67.4909	33.5336	41.3802	1.11715	0.792601	0.00730167	ENSMUSG00000031790	Mmp15	0.0887246	0.897774	0.695521	0.00842058	0.317263	0.534469	0.919428	0.000190837	15.109	6.99263	3.10643	5.84503	9.92868
ENSMUSG00000005410	Mcm5	minichromosome maintenance deficient 5, cell division cycle 46 (S. cerevisiae) Gene [Source:MGI Symbol;Acc:MGI:103197]	3.00334	2.75445	2.78139	2.77825	4.22307	5.52163	6.24588	3.93781	4.7295	3.42943	2.45869	4.66877	36.6101	36.745	13.0941	15.1622	3.16644	0.792535	0.00730158	ENSMUSG00000005410	Mcm5	0.939307	0.0441476	2.53693	1.52857e-15	0.474625	0.742438	2.05848	7.74917e-12	10.8569	-9.23581	2.23271	4.20103	7.13609
ENSMUSG00000030990	Pgap2	post-GPI attachment to proteins 2 Gene [Source:MGI Symbol;Acc:MGI:2385286]	29.1324	28.3708	28.5093	30.5607	38.0076	33.4546	30.6616	35.4403	27.9829	30.8648	30.3239	28.3461	51.9198	44.244	44.0728	42.9596	0.652153	0.792246	0.00733665	ENSMUSG00000030990	Pgap2	0.422121	0.0686419	0.549011	0.0636662	0.02104	1	0.150369	0.751834	7.09321	22.5949	1.46013	2.74737	4.66682
ENSMUSG00000023345	Poc1a	POC1 centriolar protein homolog A (Chlamydomonas) Gene [Source:MGI Symbol;Acc:MGI:1917485]	0.600668	2.75445	1.04302	1.1113	3.1673	4.22242	3.40684	3.094	1.97062	2.74354	1.22935	0.666968	21.9661	27.3713	10.2198	10.424	3.66699	0.792141	0.00733037	ENSMUSG00000023345	Poc1a	1.42571	0.00984039	3.3917	1.27916e-16			2.01719	8.52493e-10	7.60504	-6.95571	1.56605	2.94666	5.00535
ENSMUSG00000044350	9030625A04Rik	RIKEN cDNA 9030625A04 gene Gene [Source:MGI Symbol;Acc:MGI:2445077]	3.60401	4.13168	4.17209	2.2226	9.85382	7.47044	4.54246	5.62545	5.12362	3.42943	4.50761	6.66968	10.6502	12.3733	11.4972	12.3193	1.72894	0.792131	0.00731756	ENSMUSG00000044350	9030625A04Rik	1.10114	0.00331	1.12677	0.00239467	0.498151	0.640758	0.516866	0.231122	3.31841	1.10914	0.683359	1.2858	2.18413
ENSMUSG00000001910	Nacc1	nucleus accumbens associated 1, BEN and BTB (POZ) domain containing Gene [Source:MGI Symbol;Acc:MGI:1914080]	8.40935	10.4669	11.4732	11.113	10.5577	11.6929	11.9239	12.376	11.8237	15.0895	10.2446	11.3385	23.963	25.1216	17.8846	13.2669	0.952445	0.791964	0.00732553	ENSMUSG00000001910	Nacc1	0.354044	0.369255	0.627514	0.0793022	0.218587	0.829957	0.497353	0.177845	4.60226	5.70663	0.948279	1.78427	3.03086
ENSMUSG00000027447	Cst3	cystatin C Gene [Source:MGI Symbol;Acc:MGI:102519]	173.293	156.453	171.403	138.912	175.257	175.393	175.452	160.888	197.062	187.247	158.586	168.743	233.639	222.345	195.453	193.634	0.400863	0.791919	0.00732064	ENSMUSG00000027447	Cst3	0.26535	0.158341	0.146664	0.695755	0.163018	0.725108	0.0390713	0.967781	23.2618	140.609	4.79373	9.01983	15.3216
ENSMUSG00000015966	Il17rb	interleukin 17 receptor B Gene [Source:MGI Symbol;Acc:MGI:1355292]	4.50501	6.33524	2.78139	2.2226	5.27883	4.54722	3.97465	2.25018	6.306	5.48708	2.45869	4.66877	9.98458	13.8731	6.06799	11.6875	1.39308	0.791796	0.00733353	ENSMUSG00000015966	Il17rb	0.05714	0.929166	1.06078	0.00858214	0.150303	0.921106	1.14817	0.00432415	3.24765	0.244437	0.669545	1.25981	2.13998
ENSMUSG00000060224	Pyroxd2	pyridine nucleotide-disulphide oxidoreductase domain 2 Gene [Source:MGI Symbol;Acc:MGI:1921830]	7.50835	4.95801	6.60581	4.4452	5.98268	11.3681	8.5171	9.56326	6.306	6.85885	8.19565	6.33619	13.9784	12.7483	14.6909	13.5828	1.22572	0.791781	0.00732214	ENSMUSG00000060224	Pyroxd2	0.749511	0.0292976	0.919039	0.0126454	0.212585	0.883872	0.382533	0.411693	3.24671	3.32208	0.669386	1.25951	2.13947
ENSMUSG00000053819	Camk2d	calcium/calmodulin-dependent protein kinase II, delta Gene [Source:MGI Symbol;Acc:MGI:1341265]	3.60401	2.75445	4.51976	3.3339	4.57499	3.24802	3.97465	2.81272	4.7295	4.8012	4.09782	4.00181	8.6533	4.12444	9.9004	7.26522	1.07511	0.79178	0.00730772	ENSMUSG00000053819	Camk2d	0.187535	0.881685	0.706292	0.160729	0.313301	0.875714	0.827478	0.100347	1.97334	1.41318	0.406853	0.765529	1.30037
ENSMUSG00000035354	Uvrag	UV radiation resistance associated gene Gene [Source:MGI Symbol;Acc:MGI:1925860]	15.6174	14.5986	14.2546	14.4469	16.1884	12.9921	14.1952	18.564	13.4002	15.0895	14.7522	15.0068	21.3004	21.7471	18.5233	24.0068	0.538538	0.79156	0.00734249	ENSMUSG00000035354	Uvrag	0.256897	0.502275	0.477644	0.187997	-0.0124284	1	0.210048	0.689433	3.16677	11.1481	0.653393	1.22942	2.08835
ENSMUSG00000027712	Anxa5	annexin A5 Gene [Source:MGI Symbol;Acc:MGI:106008]	31.8354	33.8798	28.857	28.8938	43.2864	52.9427	34.6362	35.4403	30.3476	31.5507	32.7826	32.6814	124.474	118.859	66.7479	68.8617	1.61787	0.791372	0.00737021	ENSMUSG00000027712	Anxa5	0.597773	0.00198044	1.44404	4.83986e-10	0.049248	0.995843	0.895356	0.000101603	29.5365	-0.5606	6.09809	11.4741	19.4905
ENSMUSG00000082289	Gm15596	predicted gene 15596 Pseudogene [Source:MGI Symbol;Acc:MGI:3783043]	15.317	13.2214	12.8639	10.5573	11.2615	12.3425	10.2205	11.2509	11.0355	14.4036	13.5228	18.6751	21.3004	29.2461	16.9265	19.2686	0.739332	0.79101	0.00743742	ENSMUSG00000082289	Gm15596	-0.0487505	0.985543	0.483221	0.176694	0.14656	0.911208	0.673116	0.03942	4.8353	6.85142	0.999515	1.88068	3.19461
ENSMUSG00000003226	Ranbp2	RAN binding protein 2 Gene [Source:MGI Symbol;Acc:MGI:894323]	45.0501	45.9993	50.0651	48.3415	38.7114	45.797	40.8821	38.5343	47.295	60.3579	49.1739	49.6891	72.5546	78.3644	50.4601	60.9647	0.469596	0.790964	0.00743304	ENSMUSG00000003226	Ranbp2	-0.0386148	0.945597	0.243811	0.501135	0.125879	0.849601	0.409759	0.171398	10.8469	32.9124	2.24252	4.21951	7.16748
ENSMUSG00000078695	Cisd3	CDGSH iron sulfur domain 3 Gene [Source:MGI Symbol;Acc:MGI:101788]	178.699	177.938	154.367	156.693	211.505	185.462	177.724	184.796	188.392	209.195	179.075	174.746	226.317	212.221	224.835	223.643	0.409767	0.790831	0.00744848	ENSMUSG00000078695	Cisd3	0.353043	0.0383768	0.15185	0.685882	0.180016	0.67034	-0.0238781	0.99159	22.3419	153.541	4.62113	8.69507	14.7699
ENSMUSG00000087204	1700073E17Rik	RIKEN cDNA 1700073E17 gene Pseudogene [Source:MGI Symbol;Acc:MGI:1920734]	37.2414	39.1132	35.1151	32.7833	35.5441	39.301	38.0431	36.2841	38.6242	46.6402	40.1587	43.3529	49.9229	51.3681	43.434	41.0643	0.365066	0.790711	0.00746093	ENSMUSG00000087204	1700073E17Rik	0.206799	0.453421	0.0442949	0.970868	0.222015	0.648735	0.0567875	0.946445	5.04709	31.9017	1.04435	1.96503	3.33791
ENSMUSG00000058216	BC021614	cDNA sequence BC021614 Gene [Source:MGI Symbol;Acc:MGI:2385078]	11.1124	8.5388	8.69185	7.22344	7.74229	8.12004	6.81368	7.03181	11.4296	9.60239	8.60543	6.66968	31.285	33.3705	16.9265	14.2146	1.42946	0.790688	0.00745133	ENSMUSG00000058216	BC021614	-0.108714	0.89501	1.26628	3.17145e-05	-0.0044748	1	1.37312	2.32321e-06	7.95215	-1.21036	1.64559	3.09633	5.25958
ENSMUSG00000022673	Mcm4	minichromosome maintenance deficient 4 homolog (S. cerevisiae) Gene [Source:MGI Symbol;Acc:MGI:103199]	1.50167	0.55089	2.08605	1.1113	0.703844	2.27361	2.83903	2.25018	1.97062	1.37177	0.819565	4.00181	11.9815	11.6234	5.10988	4.73819	2.67177	0.790575	0.00746225	ENSMUSG00000022673	Mcm4	0.774373	0.478943	1.75027	4.94588e-05			1.74668	6.92826e-05	3.39152	-2.34413	0.702098	1.32106	2.24402
ENSMUSG00000033488	BC026585	cDNA sequence BC026585 Gene [Source:MGI Symbol;Acc:MGI:2448516]	7.50835	7.16157	8.69185	6.66779	9.85382	6.17123	7.38149	5.62545	11.4296	13.0318	7.78587	8.67058	26.6255	28.4962	12.4553	13.2669	1.42876	0.790567	0.00744929	ENSMUSG00000033488	BC026585	0.0901309	0.91203	0.86191	0.00991243	0.408154	0.504747	1.18176	0.000137633	6.51508	0.203031	1.34876	2.53781	4.31085
ENSMUSG00000027242	Wdr76	WD repeat domain 76 Gene [Source:MGI Symbol;Acc:MGI:1926186]	4.50501	4.68257	5.21511	2.77825	3.51922	5.52163	3.40684	2.53145	2.75887	4.8012	5.32717	7.00316	17.3066	14.2481	8.30356	7.5811	1.46528	0.790516	0.00744634	ENSMUSG00000027242	Wdr76	-0.0800433	1	1.06925	0.00452056	0.197079	0.925794	1.33522	0.000328736	3.96057	-0.528722	0.820066	1.54303	2.62106
ENSMUSG00000029781	Fkbp9	FK506 binding protein 9 Gene [Source:MGI Symbol;Acc:MGI:1350921]	10.5117	9.36513	14.6023	16.1138	11.2615	9.41925	10.2205	10.4071	11.4296	13.7177	14.3424	12.3389	19.9692	25.1216	20.1202	14.8463	0.662095	0.790505	0.00743397	ENSMUSG00000029781	Fkbp9	-0.0724912	0.881171	0.53951	0.137303	0.0814197	1	0.696195	0.037364	4.29251	6.67441	0.888826	1.67241	2.84084
ENSMUSG00000015950	Ncf1	neutrophil cytosolic factor 1 Gene [Source:MGI Symbol;Acc:MGI:97283]	9.01002	7.43702	9.03953	11.6686	10.9096	12.9921	15.3308	8.43817	8.67074	10.9742	6.55652	7.67013	29.9537	25.8715	16.9265	25.5862	1.40418	0.790469	0.00742754	ENSMUSG00000015950	Ncf1	0.524444	0.125249	1.46105	1.54863e-06	-0.124358	0.968286	0.806291	0.00984994	7.03681	1.57751	1.45725	2.74195	4.65761
ENSMUSG00000025862	Stag2	stromal antigen 2 Gene [Source:MGI Symbol;Acc:MGI:1098583]	41.4461	49.5801	51.4558	45.0076	43.9903	37.3522	45.4246	36.5654	53.601	51.4414	60.238	53.0239	60.5731	68.2408	57.1668	54.6471	0.359993	0.790259	0.00746061	ENSMUSG00000025862	Stag2	-0.0448999	0.959535	0.0448198	0.959531	0.231284	0.611298	0.310209	0.375083	8.34245	36.3983	1.72886	3.253	5.52572
ENSMUSG00000022186	Oxct1	3-oxoacid CoA transferase 1 Gene [Source:MGI Symbol;Acc:MGI:1914291]	5.40601	5.5089	4.86744	2.2226	9.14997	3.57282	5.67807	7.03181	2.36475	6.17297	4.91739	4.33529	20.6348	23.2469	14.3716	10.7399	1.93806	0.79003	0.00749816	ENSMUSG00000022186	Oxct1	0.595552	0.169434	1.88319	5.67361e-08	-0.151928	1	1.13777	0.000382799	5.95959	-2.01334	1.236	2.32564	3.95045
ENSMUSG00000042129	Rassf4	Ras association (RalGDS/AF-6) domain family member 4 Gene [Source:MGI Symbol;Acc:MGI:2386853]	5.40601	5.23346	2.78139	9.44604	4.57499	7.14564	2.83903	4.21909	5.51775	3.42943	2.04891	2.66787	12.6471	14.2481	16.9265	14.5304	1.35152	0.789913	0.00749564	ENSMUSG00000042129	Rassf4	0.0298963	1	2.04304	1.38717e-08	-0.652181	0.400867	1.37067	3.76622e-05	4.67691	-0.863264	0.970358	1.82582	3.10142
ENSMUSG00000021457	Sykb	spleen tyrosine kinase Gene [Source:MGI Symbol;Acc:MGI:99515]	2.10234	2.20356	1.73837	2.77825	3.87114	2.27361	1.70342	2.53145	1.5765	0.685885	1.63913	2.0009	7.32202	7.12404	6.06799	5.05407	1.53508	0.789771	0.00751336	ENSMUSG00000021457	Sykb	0.481311	0.653673	1.90929	8.96523e-05	-0.430788	0.858375	0.992322	0.0429572	1.99788	-0.236353	0.414715	0.780324	1.3255
ENSMUSG00000073982	Rhog	ras homolog gene family, member G Gene [Source:MGI Symbol;Acc:MGI:1928370]	18.921	15.1495	13.907	16.1138	19.3557	14.2913	10.7883	13.2198	13.0061	21.9483	21.7185	17.3412	37.2758	25.1216	25.2301	23.0592	0.78828	0.789766	0.00749985	ENSMUSG00000073982	Rhog	0.0349301	1	0.482053	0.159704	0.190524	0.802969	0.645964	0.0317635	6.31623	8.39324	1.31113	2.467	4.19058
ENSMUSG00000066362	Gm10159	predicted pseudogene 10159 Pseudogene [Source:MGI Symbol;Acc:MGI:3704295]	28.2314	25.0655	23.9895	22.7816	22.1711	26.3089	26.1191	23.3456	28.7711	31.5507	27.4554	23.6774	35.9445	29.2461	33.5336	30.3244	0.366933	0.789667	0.00750788	ENSMUSG00000066362	Gm10159	0.121608	0.73566	0.130906	0.802136	0.141489	0.848519	0.149533	0.787464	3.83767	20.8698	0.796891	1.49942	2.54699
ENSMUSG00000028496	Mllt3	myeloid/lymphoid or mixed-lineage leukemia (trithorax homolog, Drosophila); translocated to, 3 Gene [Source:MGI Symbol;Acc:MGI:1917372]	5.70635	4.68257	2.78139	5.00084	5.27883	4.87203	4.54246	2.81272	7.09424	5.48708	5.73695	8.3371	13.9784	11.2485	6.06799	8.52874	1.13197	0.789295	0.0075638	ENSMUSG00000028496	Mllt3	0.0853119	0.936023	0.393624	0.423728	0.601429	0.427859	0.894934	0.0375596	2.81002	1.59789	0.584231	1.09928	1.8673
ENSMUSG00000027820	Mme	membrane metallo endopeptidase Gene [Source:MGI Symbol;Acc:MGI:97004]	14.1157	18.7303	7.99651	11.6686	15.1326	13.3169	11.9239	14.6262	19.7062	24.6919	17.2109	23.3439	19.3035	22.122	30.3399	27.7974	0.922985	0.789215	0.00756758	ENSMUSG00000027820	Mme	0.218864	0.569418	0.191251	0.709586	0.660179	0.0333046	0.635969	0.0455704	5.93158	8.1472	1.23356	2.32106	3.94268
ENSMUSG00000018189	Uchl5	ubiquitin carboxyl-terminal esterase L5 Gene [Source:MGI Symbol;Acc:MGI:1914848]	16.5184	14.874	12.1686	16.6695	19.0038	16.2401	16.4664	16.0325	14.9767	15.7754	24.1772	19.0086	25.2943	28.4962	21.0783	22.1116	0.687197	0.788929	0.00761877	ENSMUSG00000018189	Uchl5	0.347358	0.281136	0.285634	0.472506	0.327923	0.584283	0.258561	0.566113	4.23003	11.4749	0.880546	1.65683	2.81437
ENSMUSG00000031540	Myst3	MYST histone acetyltransferase (monocytic leukemia) 3 Gene [Source:MGI Symbol;Acc:MGI:2442415]	29.1324	28.9217	24.6849	25.5599	23.2269	23.7105	21.5767	23.9082	22.8592	19.8907	26.6359	29.6801	37.2758	37.12	32.8949	36.3261	0.407206	0.788878	0.00761604	ENSMUSG00000031540	Myst3	-0.0594966	0.926949	0.432372	0.178303	-0.102302	0.916989	0.379219	0.276456	5.38674	18.5364	1.12153	2.11025	3.58458
ENSMUSG00000022856	Tmem41a	transmembrane protein 41a Gene [Source:MGI Symbol;Acc:MGI:1913914]	6.30701	4.95801	7.99651	7.22344	10.5577	9.09445	10.2205	8.1569	8.27662	4.8012	7.37608	9.33755	14.644	17.2477	12.136	17.0575	1.20565	0.788536	0.00766565	ENSMUSG00000022856	Tmem41a	0.704191	0.0471225	0.906017	0.00730947	0.269842	0.870447	0.455752	0.29383	3.65785	3.4808	0.762443	1.4346	2.43689
ENSMUSG00000034220	Gpc1	glypican 1 Gene [Source:MGI Symbol;Acc:MGI:1194891]	6.00668	4.40712	4.51976	7.22344	11.6134	8.44485	10.2205	10.1258	11.8237	14.4036	11.8837	12.0054	9.31894	17.9976	26.5075	24.6386	1.82424	0.788466	0.00765268	ENSMUSG00000034220	Gpc1	1.08226	0.000770457	0.655695	0.0674283	1.21641	0.000582355	0.793688	0.0179715	6.09755	1.55912	1.27127	2.39201	4.0632
ENSMUSG00000040524	Zfp609	zinc finger protein 609 Gene [Source:MGI Symbol;Acc:MGI:2674092]	8.40935	7.43702	6.60581	5.00084	7.39036	7.47044	7.38149	8.43817	6.306	5.48708	7.78587	10.338	15.9753	11.9984	11.4972	11.0558	0.880081	0.788024	0.00772585	ENSMUSG00000040524	Zfp609	0.297117	0.522172	0.598199	0.119905	0.143904	0.956876	0.430761	0.350677	2.71785	4.03121	0.567482	1.06777	1.81377
ENSMUSG00000025203	Scd2	stearoyl-Coenzyme A desaturase 2 Gene [Source:MGI Symbol;Acc:MGI:98240]	9.61069	7.43702	4.51976	7.22344	8.79805	7.47044	5.11026	7.59436	9.85312	7.54474	6.9663	12.3389	12.6471	14.998	12.136	10.7399	0.811269	0.787952	0.0077281	ENSMUSG00000025203	Scd2	0.203064	0.758527	0.337984	0.468596	0.388561	0.630696	0.518412	0.22264	2.76442	4.35256	0.577346	1.08633	1.84529
ENSMUSG00000084106	Gm6136	predicted pseudogene 6136 Pseudogene [Source:MGI Symbol;Acc:MGI:3646897]	178.398	157.83	156.106	169.473	158.365	136.092	149.333	149.074	156.073	167.356	168.421	175.746	217.664	210.347	176.93	186.685	0.258406	0.787713	0.00775447	ENSMUSG00000084106	Gm6136	0.010028	1	0.147261	0.694252	0.0240736	1	0.155979	0.708037	20.6528	134.436	4.31676	8.12236	13.7971
ENSMUSG00000005667	Mthfd2	methylenetetrahydrofolate dehydrogenase (NAD+ dependent), methenyltetrahydrofolate cyclohydrolase Gene [Source:MGI Symbol;Acc:MGI:1338850]	1.20134	0.55089	0.695348	0.555649	1.40769	1.62401	1.13561	0.843817	0	0.685885	0.409782	0.333484	5.32511	5.99919	3.19368	3.15879	2.55727	0.787667	0.00775061	ENSMUSG00000005667	Mthfd2			3.65754	3.61673e-06			1.52418	0.0113242	1.71564	-1.22757	0.35865	0.674832	1.1463
ENSMUSG00000031389	Arhgap4	Rho GTPase activating protein 4 Gene [Source:MGI Symbol;Acc:MGI:2159577]	3.90434	4.40712	4.17209	4.4452	3.1673	3.57282	3.40684	2.53145	4.33537	4.11531	4.91739	6.66968	4.65947	11.2485	7.34546	10.424	0.992307	0.787371	0.00780508	ENSMUSG00000031389	Arhgap4	-0.261911	0.792564	0.689674	0.131465	0.303984	0.867734	1.24579	0.00374713	2.38822	1.13932	0.499746	0.940316	1.59727
ENSMUSG00000040274	Cdk6	cyclin-dependent kinase 6 Gene [Source:MGI Symbol;Acc:MGI:1277162]	12.3137	12.9459	7.99651	8.33474	5.98268	9.74405	9.65272	11.2509	15.765	15.0895	16.8011	21.0095	15.3097	23.6218	17.5652	19.9004	0.877252	0.786941	0.00787698	ENSMUSG00000040274	Cdk6	-0.0423597	1	0.0715444	0.937207	0.716395	0.0376167	0.821263	0.0138385	4.82484	5.7361	1.01107	1.90242	3.23155
ENSMUSG00000017550	Atad5	ATPase family, AAA domain containing 5 Gene [Source:MGI Symbol;Acc:MGI:2442925]	2.40267	3.30534	4.17209	2.77825	2.11153	4.54722	2.83903	2.53145	3.153	2.05766	5.32717	4.33529	13.3128	14.2481	6.38736	6.31759	1.66947	0.786399	0.00799086	ENSMUSG00000017550	Atad5	0.0990013	0.995476	1.2169	0.00213393	0.305151	0.926831	1.41311	0.000424442	3.52675	-1.01865	0.740387	1.3931	2.3664
ENSMUSG00000027330	Cdc25b	cell division cycle 25 homolog B (S. pombe) Gene [Source:MGI Symbol;Acc:MGI:99701]	0.600668	1.10178	0.695348	0	1.05577	1.94881	1.70342	0.843817	0.394125	2.05766	1.22935	0.666968	6.65638	6.37414	2.87431	2.84291	2.96694	0.786288	0.00800224	ENSMUSG00000027330	Cdc25b			2.10524	0.00127736			1.46126	0.0167372	1.8731	-1.25049	0.393374	0.740169	1.25729
ENSMUSG00000022360	Atad2	ATPase family, AAA domain containing 2 Gene [Source:MGI Symbol;Acc:MGI:1917722]	4.20468	5.78435	3.12907	3.88955	9.14997	9.09445	6.24588	7.87563	5.12362	6.17297	5.73695	4.66877	45.2634	47.2436	17.5652	19.9004	2.93395	0.786282	0.0079889	ENSMUSG00000022360	Atad2	1.09023	0.00161239	2.44956	2.41053e-16	0.298586	0.821072	1.66288	5.09259e-10	13.2972	-10.0862	2.79263	5.25459	8.92571
ENSMUSG00000048450	Msx1	homeobox, msh-like 1 Gene [Source:MGI Symbol;Acc:MGI:97168]	3.30367	6.05979	4.51976	7.77909	5.27883	4.22242	4.54246	5.0629	4.33537	6.85885	10.6543	7.33664	15.3097	11.6234	10.8585	7.5811	1.06664	0.786154	0.00800442	ENSMUSG00000048450	Msx1	0.0609429	1	0.50072	0.247735	0.503927	0.581473	0.940797	0.015637	3.18168	1.78793	0.66849	1.25782	2.1366
ENSMUSG00000060680	Gm8894	predicted gene 8894 Gene [Source:MGI Symbol;Acc:MGI:3643084]	21.9244	19.0057	15.6453	16.6695	20.7634	16.2401	24.4157	18.564	20.8886	24.6919	17.6206	20.009	29.9537	38.2448	26.8269	25.9021	0.723343	0.785766	0.00803795	ENSMUSG00000060680	Gm8894	0.254561	0.377844	0.454146	0.194316	0.161593	0.825846	0.354085	0.372875	5.63638	12.7338	1.18577	2.23113	3.78992
ENSMUSG00000021392	Nol8	nucleolar protein 8 Gene [Source:MGI Symbol;Acc:MGI:1918180]	24.3271	23.4128	18.4267	22.226	16.1884	17.8641	21.0089	17.1576	21.6769	21.2624	16.8011	22.3434	27.2912	29.621	33.2143	27.7974	0.415858	0.785684	0.00804276	ENSMUSG00000021392	Nol8	-0.144221	0.763524	0.448207	0.197091	-0.0985421	0.950331	0.484046	0.161595	4.69086	14.5478	0.987121	1.85736	3.155
ENSMUSG00000030844	Rgs10	regulator of G-protein signalling 10 Gene [Source:MGI Symbol;Acc:MGI:1915115]	0.901002	1.65267	1.3907	0.555649	1.05577	1.29921	1.13561	1.96891	0.788249	2.74354	0.819565	0.666968	3.32819	2.9996	3.51305	2.84291	1.49498	0.785543	0.00806153	ENSMUSG00000030844	Rgs10			1.48634	0.0679296			0.917257	0.22264	0.973691	0.0701656	0.204994	0.385715	0.655196
ENSMUSG00000027405	Nop56	NOP56 ribonucleoprotein homolog (yeast) Gene [Source:MGI Symbol;Acc:MGI:1914384]	46.8521	45.9993	41.7209	45.0076	45.7499	47.4211	45.4246	43.316	31.53	34.9801	43.0272	50.0226	85.8674	112.86	69.3028	73.9158	0.929141	0.785447	0.00806986	ENSMUSG00000027405	Nop56	0.185562	0.503198	0.988241	3.77492e-05	-0.148887	0.819074	0.643354	0.0112062	20.2042	19.5194	4.25503	8.00621	13.5998
ENSMUSG00000027852	Nras	neuroblastoma ras oncogene Gene [Source:MGI Symbol;Acc:MGI:97376]	42.0468	37.736	29.9	40.0068	32.7288	31.5058	37.4753	38.8156	45.3243	39.7813	40.5685	40.685	53.2511	61.4917	51.0988	40.4326	0.46259	0.785406	0.00806474	ENSMUSG00000027852	Nras	0.0806193	0.84435	0.206974	0.593023	0.170471	0.793776	0.290799	0.419928	7.77679	28.1803	1.63802	3.08208	5.23537
ENSMUSG00000016087	Fli1	Friend leukemia integration 1 Gene [Source:MGI Symbol;Acc:MGI:95554]	0.600668	1.10178	2.43372	3.88955	1.40769	1.94881	3.40684	1.12509	3.153	2.74354	2.45869	2.0009	5.99075	5.99919	3.51305	4.73819	1.33459	0.785012	0.00811526	ENSMUSG00000016087	Fli1	0.217081	0.985543	0.866201	0.167209	0.564345	0.837812	1.20644	0.0486116	1.55841	0.252222	0.328676	0.618434	1.0505
ENSMUSG00000017466	Timp2	tissue inhibitor of metalloproteinase 2 Gene [Source:MGI Symbol;Acc:MGI:98753]	9.61069	9.08969	11.8209	14.4469	7.03844	10.0689	6.24588	6.46927	13.0061	12.3459	11.0641	14.3398	19.3035	22.122	13.0941	16.1098	0.651365	0.78479	0.00813903	ENSMUSG00000017466	Timp2	-0.357022	0.319695	0.360238	0.386335	0.240961	0.825846	0.958943	0.00342968	4.19955	5.10707	0.886359	1.66776	2.83295
ENSMUSG00000022000	Zc3h13	zinc finger CCCH type containing 13 Gene [Source:MGI Symbol;Acc:MGI:1914552]	66.9745	76.2983	66.7534	68.3449	78.1267	73.0804	96.5272	82.6941	70.9424	76.1333	80.3174	81.3701	110.496	128.983	105.072	91.605	0.647833	0.784701	0.00814568	ENSMUSG00000022000	Zc3h13	0.408504	0.0230689	0.39931	0.165178	0.15973	0.771003	0.140622	0.765305	16.7928	56.0009	3.54534	6.67087	11.3315
ENSMUSG00000021943	Gdf10	growth differentiation factor 10 Gene [Source:MGI Symbol;Acc:MGI:95684]	1.20134	2.47901	2.43372	2.2226	1.40769	2.92322	2.83903	2.53145	2.75887	3.42943	2.86848	2.33439	6.65638	9.37374	4.15178	4.10643	1.54272	0.784545	0.00816879	ENSMUSG00000021943	Gdf10	0.392096	0.768502	1.00364	0.0639612	0.432163	0.847	1.04398	0.050729	1.93937	0.0536378	0.409657	0.770806	1.30933
ENSMUSG00000027160	Ccdc34	coiled-coil domain containing 34 Gene [Source:MGI Symbol;Acc:MGI:1915451]	2.70301	2.47901	3.12907	2.2226	4.22307	2.92322	5.11026	2.81272	3.94125	0.685885	5.32717	3.00135	47.2603	43.1192	15.9684	15.1622	3.528	0.784519	0.00816027	ENSMUSG00000027160	Ccdc34	0.598542	0.293632	2.95809	1.86658e-21	0.396458	0.83846	2.73543	1.95708e-19	13.7067	-13.345	2.89555	5.44823	9.25464
ENSMUSG00000013236	Ptprs	protein tyrosine phosphatase, receptor type, S Gene [Source:MGI Symbol;Acc:MGI:97815]	3.00334	3.85623	6.95348	3.88955	8.44613	6.49604	9.65272	6.18799	3.94125	9.60239	9.83478	5.66923	17.9722	23.2469	9.58103	14.8463	1.89076	0.784422	0.00816883	ENSMUSG00000013236	Ptprs	0.931166	0.0125981	1.11066	0.00164975	0.671538	0.290401	0.849274	0.0171439	5.28281	-0.0505387	1.11635	2.10052	3.56805
ENSMUSG00000039783	Kmo	kynurenine 3-monooxygenase (kynurenine 3-hydroxylase) Gene [Source:MGI Symbol;Acc:MGI:2138151]	173.593	172.429	176.618	170.584	197.78	209.822	204.978	220.518	181.297	183.131	180.304	185.417	344.801	349.828	244.955	252.072	0.781572	0.784112	0.00822939	ENSMUSG00000039783	Kmo	0.435014	0.00636492	0.596136	0.0144562	0.0862928	0.911361	0.242931	0.456248	54.2791	123.044	11.482	21.6043	36.6982
ENSMUSG00000078773	Rad54b	RAD54 homolog B (S. cerevisiae) Gene [Source:MGI Symbol;Acc:MGI:3605986]	0.300334	0.275445	0	0	0.351922	0	0.567807	0.562545	0.394125	0	0.819565	0.333484	5.32511	7.12404	1.91621	2.21116	4.84748	0.784031	0.0082341	ENSMUSG00000078773	Rad54b			3.11285	1.33438e-05			3.19633	3.48617e-05	1.96366	-2.08374	0.415495	0.781791	1.32799
ENSMUSG00000028581	Laptm5	lysosomal-associated protein transmembrane 5 Gene [Source:MGI Symbol;Acc:MGI:108046]	23.7264	23.1374	28.5093	30.5607	43.2864	38.9762	27.2547	30.94	32.7124	30.1789	15.5717	18.6751	92.5237	94.8622	65.4704	53.0677	1.53001	0.783238	0.00838379	ENSMUSG00000028581	Laptm5	0.607339	0.00429532	1.54931	1.23758e-10	-0.121254	0.919794	0.837319	0.000462813	23.0017	1.40751	4.87975	9.1817	15.5965
ENSMUSG00000062929	Cfl2	cofilin 2, muscle Gene [Source:MGI Symbol;Acc:MGI:101763]	39.0434	39.9395	33.029	33.8946	40.823	34.1042	31.7972	33.7527	42.1713	50.7555	36.8804	44.3534	52.5854	50.6182	45.0309	44.8549	0.404223	0.783227	0.00837149	ENSMUSG00000062929	Cfl2	0.110445	0.756518	0.0579424	0.939539	0.2485	0.567172	0.19867	0.640404	6.41841	29.9183	1.3617	2.56216	4.35222
ENSMUSG00000023828	Slc22a3	solute carrier family 22 (organic cation transporter), member 3 Gene [Source:MGI Symbol;Acc:MGI:1333817]	2.10234	2.20356	1.3907	2.2226	2.46345	3.24802	2.83903	3.93781	5.12362	5.48708	4.50761	4.33529	5.32511	3.37455	8.30356	7.5811	1.63431	0.78313	0.00836548	ENSMUSG00000023828	Slc22a3	0.866309	0.179834	0.336367	0.672411	1.28723	0.0393861	0.761167	0.160786	1.87242	0.838175	0.397371	0.747689	1.27006
ENSMUSG00000033685	Ucp2	uncoupling protein 2 (mitochondrial, proton carrier) Gene [Source:MGI Symbol;Acc:MGI:109354]	11.1124	11.2933	17.036	12.7799	25.3384	22.7361	19.8732	24.752	15.765	16.4612	17.2109	15.3403	36.6101	30.7459	32.8949	36.642	1.39033	0.782944	0.00838149	ENSMUSG00000033685	Ucp2	1.0241	3.81354e-06	0.999553	0.000317979	0.3264	0.596859	0.306064	0.41862	8.21507	7.6676	1.7445	3.28243	5.57571
ENSMUSG00000030605	Mfge8	milk fat globule-EGF factor 8 protein Gene [Source:MGI Symbol;Acc:MGI:102768]	18.6207	11.8441	10.4302	7.77909	19.7076	17.5393	15.3308	16.0325	14.1885	14.4036	13.113	14.3398	133.793	145.105	48.5439	54.0154	2.9703	0.782855	0.00838855	ENSMUSG00000030605	Mfge8	0.619521	0.0147294	2.61505	5.85974e-27	0.162669	0.841583	2.15564	1.31717e-21	40.7098	-34.6749	8.64741	16.2709	27.6385
ENSMUSG00000037949	Ano10	anoctamin 10 Gene [Source:MGI Symbol;Acc:MGI:2143103]	6.60735	8.81424	7.30116	2.2226	10.9096	11.6929	7.9493	6.18799	6.70012	8.23062	9.83478	8.00361	36.6101	32.6206	15.0103	17.3734	2.02626	0.782818	0.0083829	ENSMUSG00000037949	Ano10	0.625627	0.0494732	1.48112	5.55114e-07	0.30095	0.677962	1.14973	5.68966e-05	8.96269	-3.01365	1.90405	3.58265	6.08567
ENSMUSG00000022831	Hcls1	hematopoietic cell specific Lyn substrate 1 Gene [Source:MGI Symbol;Acc:MGI:104568]	5.40601	6.33524	4.17209	6.66779	10.5577	8.44485	6.81368	5.90672	6.70012	7.54474	4.09782	5.66923	16.641	17.9976	10.8585	13.2669	1.37981	0.782696	0.00836846	ENSMUSG00000022831	Hcls1	0.675916	0.0891002	1.20935	0.000726238	0.0784783	0.997173	0.614812	0.115516	3.9969	1.75878	0.849449	1.59832	2.71498
ENSMUSG00000018965	Ywhah	tyrosine 3-monooxygenase/tryptophan 5-monooxygenase activation protein, eta polypeptide Gene [Source:MGI Symbol;Acc:MGI:109194]	0.600668	2.47901	4.17209	3.3339	2.81538	4.87203	2.83903	2.81272	1.97062	4.11531	2.45869	2.0009	13.9784	12.7483	8.9423	5.36995	1.95488	0.782693	0.00835452	ENSMUSG00000018965	Ywhah	0.602791	0.475153	1.90497	5.71013e-06	-0.0223406	1	1.28669	0.00124525	3.66422	-1.52268	0.778755	1.4653	2.48903
ENSMUSG00000080021	Gm5915	predicted pseudogene 5915 Pseudogene [Source:MGI Symbol;Acc:MGI:3642938]	27.9311	26.9936	26.7709	25.5599	33.0807	26.3089	34.0684	25.3145	29.1652	32.9225	27.8652	31.014	47.2603	52.4929	36.4079	34.4308	0.669499	0.7826	0.00836287	ENSMUSG00000080021	Gm5915	0.291848	0.246982	0.390057	0.23578	0.173404	0.80239	0.262686	0.521518	7.32995	19.8626	1.55831	2.9321	4.98062
ENSMUSG00000026594	Ralgps2	Ral GEF with PH domain and SH3 binding motif 2 Gene [Source:MGI Symbol;Acc:MGI:1925505]	24.3271	23.6883	19.4698	22.226	14.4288	15.2657	20.441	14.6262	31.1359	28.1213	27.0456	30.0135	34.6132	37.12	28.4237	28.1133	0.515828	0.782333	0.00841377	ENSMUSG00000026594	Ralgps2	-0.338063	0.286083	0.0352747	0.979539	0.386801	0.319148	0.744554	0.0128424	6.53473	13.8093	1.39047	2.6163	4.44418
ENSMUSG00000041488	Stx3	syntaxin 3 Gene [Source:MGI Symbol;Acc:MGI:103077]	4.20468	6.05979	6.95348	4.4452	5.63075	7.79524	7.9493	7.59436	10.6414	6.17297	11.8837	9.00406	11.9815	9.37374	11.8166	11.6875	1.05017	0.782212	0.00842893	ENSMUSG00000041488	Stx3	0.564877	0.172023	0.140322	0.811347	0.831508	0.0798791	0.394883	0.462998	2.54744	3.98509	0.542265	1.02032	1.73317
ENSMUSG00000000751	Rpa1	replication protein A1 Gene [Source:MGI Symbol;Acc:MGI:1915525]	9.91102	9.91603	11.4732	6.66779	13.373	13.3169	8.5171	6.75054	13.0061	8.91651	13.5228	10.6715	29.2881	31.1208	16.2878	16.1098	1.28944	0.781811	0.00848391	ENSMUSG00000000751	Rpa1	0.279805	0.513505	0.852139	0.00514871	0.280196	0.720768	0.844744	0.00579512	6.69904	2.26626	1.42789	2.6867	4.56377
ENSMUSG00000031207	Msn	moesin Gene [Source:MGI Symbol;Acc:MGI:97167]	26.7297	29.1972	31.2907	26.6712	48.9172	50.6691	45.4246	44.441	32.7124	30.8648	27.0456	34.6823	116.487	121.484	64.1929	76.4428	1.73307	0.781747	0.00848495	ENSMUSG00000031207	Msn	0.900079	3.4974e-07	1.46829	2.62685e-10	0.149841	0.839415	0.713472	0.00337484	28.708	1.54908	6.12035	11.516	19.5616
ENSMUSG00000031821	Gins2	GINS complex subunit 2 (Psf2 homolog) Gene [Source:MGI Symbol;Acc:MGI:1921019]	0	0	0.695348	0	0.703844	0.974405	0	0.562545	0	0	0	0.666968	13.3128	9.74869	3.83241	4.10643	5.4784	0.781265	0.00857533	ENSMUSG00000031821	Gins2			4.97315	2.82508e-13			3.25071	2.78262e-10	3.72052	-4.17519	0.794446	1.49482	2.53918
ENSMUSG00000021686	Ap3b1	adaptor-related protein complex 3, beta 1 subunit Gene [Source:MGI Symbol;Acc:MGI:1333879]	47.7531	47.1011	45.5453	46.1189	38.7114	44.8226	42.0177	36.5654	43.7478	52.8132	44.6663	51.69	87.1986	86.6133	54.6119	56.8583	0.613071	0.781216	0.00857272	ENSMUSG00000021686	Ap3b1	-0.0398946	0.951863	0.448011	0.123445	0.0532507	0.979105	0.537062	0.0479836	13.9828	27.8575	2.98624	5.61887	9.54451
ENSMUSG00000025194	Abcc2	ATP-binding cassette, sub-family C (CFTR/MRP), member 2 Gene [Source:MGI Symbol;Acc:MGI:1352447]	123.437	133.315	126.206	128.911	144.992	136.092	123.782	123.479	138.338	135.119	173.338	196.089	185.047	188.975	156.81	182.894	0.479595	0.781048	0.00860011	ENSMUSG00000025194	Abcc2	0.213771	0.318103	0.0580204	0.914905	0.342276	0.215762	0.179363	0.645942	25.0471	107.134	5.35215	10.0706	17.1064
ENSMUSG00000039231	Suv39h1	suppressor of variegation 3-9 homolog 1 (Drosophila) Gene [Source:MGI Symbol;Acc:MGI:1099440]	5.70635	1.92812	1.3907	1.66695	3.51922	4.54722	0.567807	1.40636	0.788249	2.74354	3.68804	2.66787	14.644	12.7483	6.06799	8.21286	1.96257	0.780876	0.00862829	ENSMUSG00000039231	Suv39h1	0.0858461	1	1.93683	2.50024e-06	-0.199408	0.995843	1.65288	1.28957e-05	3.93807	-2.19016	0.841975	1.58425	2.69109
ENSMUSG00000037894	H2afz	H2A histone family, member Z Gene [Source:MGI Symbol;Acc:MGI:1888388]	36.0401	41.5922	42.0686	33.339	48.5652	45.4722	37.4753	48.3789	43.7478	46.6402	49.9935	39.0176	179.057	206.597	78.8838	88.7621	1.85415	0.780396	0.00871948	ENSMUSG00000037894	H2afz	0.405501	0.0536536	1.48649	3.57657e-11	0.225478	0.630696	1.31106	9.50823e-10	48.8725	-16.6523	10.4656	19.692	33.4498
ENSMUSG00000030579	Tyrobp	TYRO protein tyrosine kinase binding protein Gene [Source:MGI Symbol;Acc:MGI:1277211]	12.9144	9.91603	26.4232	18.8921	18.2999	23.7105	19.8732	23.3456	14.9767	20.5766	6.9663	12.0054	47.2603	56.2424	38.9629	41.3802	1.4318	0.780205	0.00872302	ENSMUSG00000030579	Tyrobp	0.54359	0.046274	1.69944	1.74346e-10	-0.339652	0.57492	0.837198	0.00135587	13.4441	1.58208	2.88073	5.42036	9.2073
ENSMUSG00000022718	Dgcr8	DiGeorge syndrome critical region gene 8 Gene [Source:MGI Symbol;Acc:MGI:2151114]	8.10902	9.64058	7.64883	10.0017	7.39036	8.12004	8.5171	7.31308	8.27662	10.9742	11.4739	9.00406	19.9692	15.7479	11.1779	11.6875	0.726714	0.780014	0.0087566	ENSMUSG00000022718	Dgcr8	-0.00640691	1	0.438344	0.298317	0.168948	0.91289	0.611032	0.121545	3.19264	4.87707	0.684533	1.28801	2.18788
ENSMUSG00000051627	Hist1h1e	histone cluster 1, H1e Gene [Source:MGI Symbol;Acc:MGI:1931527]	12.614	11.5687	11.4732	10.0017	10.5577	9.41925	8.5171	7.59436	16.1591	14.4036	18.85	17.3412	28.6225	20.9972	15.649	15.4781	0.822547	0.779993	0.00874697	ENSMUSG00000051627	Hist1h1e	-0.190243	0.739329	0.122973	0.816284	0.55813	0.18096	0.860989	0.00661197	5.11671	5.6116	1.09714	2.06438	3.50665
ENSMUSG00000031447	Lamp1	lysosomal-associated membrane protein 1 Gene [Source:MGI Symbol;Acc:MGI:96745]	381.124	374.33	371.316	347.281	439.551	398.857	375.32	393.219	406.737	372.436	399.948	396.179	502.557	498.683	450.628	418.224	0.343323	0.779985	0.00873409	ENSMUSG00000031447	Lamp1	0.29164	0.0917931	0.149114	0.680821	0.108149	0.848519	-0.0395637	0.96383	42.1352	336.122	9.03501	17.0002	28.8774
ENSMUSG00000000957	Mmp14	matrix metallopeptidase 14 (membrane-inserted) Gene [Source:MGI Symbol;Acc:MGI:101900]	68.4762	63.0769	57.7139	40.0068	46.4537	46.1219	38.0431	45.8474	53.9951	54.8708	57.7793	65.6963	97.8489	121.109	68.9834	78.6539	0.677116	0.779934	0.00871753	ENSMUSG00000000957	Mmp14	-0.218611	0.39446	0.543604	0.0424725	0.01723	1	0.775601	0.00116263	20.5837	27.7279	4.41449	8.30626	14.1094
ENSMUSG00000028262	Clca2	chloride channel calcium activated 2 Gene [Source:MGI Symbol;Acc:MGI:1931471]	17.4194	18.7303	10.7779	16.6695	15.1326	15.9153	10.2205	15.7513	19.3121	17.1471	17.2109	15.6737	23.2973	20.2473	20.7589	26.218	0.509301	0.779636	0.00877809	ENSMUSG00000028262	Clca2	0.0431423	1	0.306963	0.459903	0.129153	0.907865	0.400509	0.27866	3.82707	11.0107	0.821573	1.54586	2.62588
ENSMUSG00000030447	Cyfip1	cytoplasmic FMR1 interacting protein 1 Gene [Source:MGI Symbol;Acc:MGI:1338801]	21.9244	22.8619	18.4267	27.2268	23.5788	31.5058	20.441	22.5018	25.6181	23.3201	24.9967	28.6796	46.5947	37.8699	30.9787	32.2197	0.707277	0.779596	0.0087734	ENSMUSG00000030447	Cyfip1	0.318402	0.291623	0.403391	0.218773	0.222874	0.758806	0.306487	0.388345	6.79613	15.8443	1.45914	2.74551	4.66366
ENSMUSG00000014329	Bicc1	bicaudal C homolog 1 (Drosophila) Gene [Source:MGI Symbol;Acc:MGI:1933388]	28.8321	18.1794	27.8139	37.7842	25.3384	24.0353	25.5513	23.3456	25.224	28.8072	35.2413	39.6846	73.8859	62.9915	42.1566	37.5896	0.943861	0.779513	0.00877975	ENSMUSG00000014329	Bicc1	0.00671468	1	0.611382	0.0254562	0.254488	0.703678	0.850326	0.000801712	14.0692	10.8119	3.02151	5.68524	9.65724
ENSMUSG00000041654	Slc39a11	solute carrier family 39 (metal ion transporter), member 11 Gene [Source:MGI Symbol;Acc:MGI:1917056]	7.80868	9.91603	10.4302	12.7799	10.2057	14.2913	13.0596	11.8134	12.2179	10.2883	11.0641	11.005	14.644	18.3725	18.204	23.0592	0.859638	0.779498	0.00876864	ENSMUSG00000041654	Slc39a11	0.474152	0.180582	0.678847	0.053795	0.180282	0.924777	0.381363	0.380673	3.69423	6.77936	0.793414	1.49288	2.53588
ENSMUSG00000025743	Sdc3	syndecan 3 Gene [Source:MGI Symbol;Acc:MGI:1349163]	21.0234	22.8619	31.6384	21.6703	31.673	34.429	32.9328	33.7527	28.377	24.006	18.85	21.343	57.2449	63.7414	53.6538	44.539	1.17317	0.779421	0.00877361	ENSMUSG00000025743	Sdc3	0.617956	0.00274619	1.1447	6.01286e-06	-0.0662131	0.989241	0.460252	0.122259	13.1323	11.4877	2.82114	5.30823	9.01684
ENSMUSG00000069565	Dazap1	DAZ associated protein 1 Gene [Source:MGI Symbol;Acc:MGI:1917498]	56.4628	42.9694	46.2407	38.8955	47.1576	44.8226	45.4246	48.0976	46.5067	50.0696	56.1402	56.0253	62.57	56.9923	56.8475	58.4377	0.347569	0.779292	0.00877675	ENSMUSG00000069565	Dazap1	0.167563	0.531161	0.080209	0.884408	0.180906	0.737264	0.0869217	0.888982	6.39356	39.9623	1.37407	2.58544	4.39177
ENSMUSG00000039238	Zfp750	zinc finger protein 750 Gene [Source:MGI Symbol;Acc:MGI:2442210]	4.50501	3.58079	3.47674	3.88955	2.46345	3.89762	6.24588	5.90672	3.153	5.48708	3.68804	3.66832	9.98458	8.62384	6.70672	8.21286	1.11756	0.77925	0.00877277	ENSMUSG00000039238	Zfp750	0.405662	0.493796	1.01324	0.0272632	-0.00181223	1	0.604419	0.238631	2.08925	1.6591	0.449074	0.844972	1.43531
ENSMUSG00000018983	E2f2	E2F transcription factor 2 Gene [Source:MGI Symbol;Acc:MGI:1096341]	1.20134	0	0.347674	0	1.75961	3.24802	1.70342	1.68763	1.97062	2.74354	1.63913	2.33439	8.6533	11.6234	3.51305	4.10643	4.17065	0.779021	0.0088016	ENSMUSG00000018983	E2f2			1.55152	0.00185989			1.38245	0.00311274	2.92859	-2.08063	0.629958	1.18532	2.01345
ENSMUSG00000087569	Gm8464	predicted pseudogene 8464 Pseudogene [Source:MGI Symbol;Acc:MGI:3645517]	600.668	551.441	599.043	694.006	595.452	539.171	636.512	620.487	629.811	695.488	517.555	506.895	1431.79	1405.31	834.827	903.731	0.904051	0.778991	0.00876545	ENSMUSG00000087569	Gm8464	0.136821	0.543227	0.837703	0.00015291	-0.0431108	0.983728	0.653213	0.00350659	271.156	273.223	58.333	109.759	186.442
ENSMUSG00000087235	Gm4750	predicted gene 4750 Pseudogene [Source:MGI Symbol;Acc:MGI:3647391]	600.668	551.441	599.043	694.006	595.452	539.171	636.512	620.487	629.811	695.488	517.555	506.895	1431.79	1405.31	834.827	903.731	0.904051	0.778991	0.00877997	ENSMUSG00000087235	Gm4750	0.136821	0.543227	0.837703	0.00015291	-0.0431108	0.983728	0.653213	0.00350659	271.156	273.223	58.333	109.759	186.442
ENSMUSG00000053414	Hunk	hormonally upregulated Neu-associated kinase Gene [Source:MGI Symbol;Acc:MGI:1347352]	0	0	0	1.66695	0.351922	1.29921	1.70342	1.12509	1.18237	2.74354	1.22935	1.33394	7.98766	10.1236	2.87431	3.15879	3.85641	0.778888	0.00877701	ENSMUSG00000053414	Hunk			1.83226	0.000725877			2.14864	8.54309e-05	2.68014	-2.26686	0.576766	1.08524	1.84344
ENSMUSG00000033809	Alg3	asparagine-linked glycosylation 3 homolog (yeast, alpha-1,3-mannosyltransferase) Gene [Source:MGI Symbol;Acc:MGI:1098592]	12.3137	11.5687	12.1686	11.6686	11.6134	11.6929	9.65272	10.9696	11.4296	17.1471	12.7033	11.6719	15.9753	17.9976	14.0522	15.794	0.419404	0.778874	0.00876616	ENSMUSG00000033809	Alg3	0.0637069	0.962545	0.213434	0.726978	0.117674	0.925794	0.278277	0.578986	2.28846	9.1278	0.492499	0.926682	1.57411
ENSMUSG00000086583	Gm15500	predicted pseudogene 15500 Pseudogene [Source:MGI Symbol;Acc:MGI:3782947]	144.16	138.549	169.317	155.582	144.992	143.562	134.002	155.262	140.703	151.581	156.537	153.403	216.998	211.846	163.836	184.789	0.355645	0.778829	0.00876304	ENSMUSG00000086583	Gm15500	0.0993964	0.731082	0.267135	0.395172	-0.00215666	1	0.162444	0.689489	23.2125	120.778	4.99627	9.40093	15.9689
ENSMUSG00000032290	Ptpn9	protein tyrosine phosphatase, non-receptor type 9 Gene [Source:MGI Symbol;Acc:MGI:1928376]	15.9177	14.3231	12.5163	10.5573	9.5019	10.3937	9.08491	9.00072	13.7944	17.1471	13.5228	12.3389	20.6348	21.7471	16.6071	15.794	0.488183	0.778693	0.00878297	ENSMUSG00000032290	Ptpn9	-0.346817	0.383573	0.313664	0.496997	0.0432649	0.980406	0.707685	0.0375084	3.67179	7.67522	0.790671	1.48772	2.52711
ENSMUSG00000028990	Lzic	leucine zipper and CTNNBIP1 domain containing Gene [Source:MGI Symbol;Acc:MGI:1916401]	1.802	1.65267	1.73837	1.1113	1.40769	0.974405	1.70342	1.68763	1.18237	2.74354	1.22935	2.33439	3.32819	3.37455	2.87431	2.21116	0.902925	0.778418	0.00883808	ENSMUSG00000028990	Lzic			0.59847	0.525661			0.774922	0.435437	0.729419	0.717144	0.157211	0.295807	0.502474
ENSMUSG00000057335	Cep170	centrosomal protein 170 Gene [Source:MGI Symbol;Acc:MGI:1918348]	3.30367	4.68257	6.25814	3.3339	2.46345	3.89762	3.40684	5.0629	3.94125	2.74354	5.73695	2.33439	11.9815	14.998	8.30356	7.89698	1.29657	0.778353	0.00884019	ENSMUSG00000057335	Cep170	-0.0556716	1	1.41879	0.000257335	-0.254537	0.916527	1.22196	0.0012543	3.38062	-0.112312	0.72878	1.37126	2.3293
ENSMUSG00000032245	Cln6	ceroid-lipofuscinosis, neuronal 6 Gene [Source:MGI Symbol;Acc:MGI:2159324]	3.30367	3.58079	2.43372	3.3339	3.1673	3.57282	5.67807	3.094	3.153	1.37177	8.19565	6.66968	7.32202	12.7483	8.30356	8.21286	1.53195	0.778349	0.00882665	ENSMUSG00000032245	Cln6	0.380439	0.576659	0.752332	0.0622248	0.731901	0.432909	1.07771	0.015355	2.87019	0.369451	0.61875	1.16423	1.97763
ENSMUSG00000020694	Tlk2	tousled-like kinase 2 (Arabidopsis) Gene [Source:MGI Symbol;Acc:MGI:1346023]	26.1291	26.4427	25.0325	15.5582	22.1711	19.1633	18.7376	21.3767	24.4357	24.006	29.0946	26.6787	34.6132	29.2461	30.0206	30.3244	0.414893	0.778053	0.0088874	ENSMUSG00000020694	Tlk2	-0.0512667	0.981162	0.157202	0.730402	0.146225	0.838565	0.348147	0.342881	4.69034	17.1994	1.01211	1.90438	3.23487
ENSMUSG00000075706	Gpx4	glutathione peroxidase 4 Gene [Source:MGI Symbol;Acc:MGI:104767]	364.606	322.271	324.728	338.946	429.697	442.38	377.592	377.468	434.72	441.024	424.125	386.841	642.341	595.795	436.576	456.761	0.658304	0.778051	0.0088735	ENSMUSG00000075706	Gpx4	0.435098	0.00434927	0.226417	0.480576	0.333696	0.187285	0.120658	0.78466	82.8563	283.596	17.8794	33.6417	57.1455
ENSMUSG00000089942	Pira2	paired-Ig-like receptor A2 Gene [Source:MGI Symbol;Acc:MGI:1195970]	2.10234	2.75445	2.08605	1.1113	1.75961	2.27361	1.70342	1.96891	1.18237	3.42943	0.409782	1.00045	4.65947	5.24929	6.06799	4.42231	1.3407	0.777953	0.00888392	ENSMUSG00000089942	Pira2	0.0426164	1	1.92552	0.00174133	-0.729476	0.805632	1.16044	0.0327776	1.56625	-0.0318046	0.338085	0.636137	1.08057
ENSMUSG00000030409	Dmpk	dystrophia myotonica-protein kinase Gene [Source:MGI Symbol;Acc:MGI:94906]	9.61069	15.9758	15.6453	12.2243	18.6519	25.6593	15.3308	14.3449	13.4002	10.9742	7.37608	10.0045	40.6039	47.2436	34.8111	32.2197	1.53471	0.777924	0.00887679	ENSMUSG00000030409	Dmpk	0.638835	0.0128897	1.79166	3.8648e-11	-0.359151	0.598377	0.796821	0.00340212	11.4417	0.763799	2.47	4.64753	7.89453
ENSMUSG00000025078	Nhlrc2	NHL repeat containing 2 Gene [Source:MGI Symbol;Acc:MGI:1914116]	7.50835	5.5089	4.51976	7.77909	11.2615	13.6417	7.38149	9.84454	8.27662	10.2883	12.7033	16.0072	11.3159	21.3721	17.5652	20.5322	1.4834	0.777496	0.0089571	ENSMUSG00000025078	Nhlrc2	0.968425	0.00275465	0.519861	0.171347	0.968531	0.0135338	0.519248	0.171831	4.79215	3.4307	1.03596	1.94924	3.31108
ENSMUSG00000022863	Btg3	B-cell translocation gene 3 Gene [Source:MGI Symbol;Acc:MGI:109532]	2.10234	1.37723	3.12907	2.77825	3.51922	1.29921	4.54246	2.81272	1.97062	2.05766	3.27826	2.0009	17.3066	20.9972	7.02609	8.84462	2.5289	0.777359	0.00897775	ENSMUSG00000022863	Btg3	0.523425	0.548587	2.38102	6.53649e-10	0.0654531	1	1.91252	2.81632e-07	5.46718	-3.9982	1.18241	2.22481	3.77918
ENSMUSG00000026134	Prim2	DNA primase, p58 subunit Gene [Source:MGI Symbol;Acc:MGI:97758]	0.600668	0	1.04302	2.2226	0.703844	0	0.567807	0.281272	0.394125	2.05766	0.819565	0.666968	3.32819	3.37455	1.91621	2.52703	1.5275	0.776886	0.00908498	ENSMUSG00000026134	Prim2			1.58014	0.0527266			2.67519	0.00484935	1.0606	-0.525255	0.229732	0.432261	0.734261
ENSMUSG00000021838	Samd4	sterile alpha motif domain containing 4 Gene [Source:MGI Symbol;Acc:MGI:1921730]	2.10234	3.30534	2.08605	1.66695	2.46345	3.24802	2.83903	4.50036	5.51775	3.42943	7.78587	6.00271	9.31894	11.6234	3.51305	8.21286	1.83436	0.776619	0.00912488	ENSMUSG00000021838	Samd4	0.663988	0.301329	0.348632	0.511576	1.31219	0.0180885	0.990316	0.0232888	2.78633	0.104464	0.60406	1.13659	1.93068
ENSMUSG00000004032	Gstm5	glutathione S-transferase, mu 5 Gene [Source:MGI Symbol;Acc:MGI:1309466]	15.317	12.9459	15.6453	10.5573	9.85382	11.6929	8.5171	10.4071	13.7944	15.0895	13.113	13.0059	20.6348	15.7479	17.5652	18.321	0.408029	0.776483	0.00914571	ENSMUSG00000004032	Gstm5	-0.260072	0.546536	0.3127	0.485522	-0.0114949	1	0.565251	0.11336	3.1126	8.58569	0.675094	1.27025	2.15771
ENSMUSG00000035914	Cd276	CD276 antigen Gene [Source:MGI Symbol;Acc:MGI:2183926]	1.802	2.47901	1.04302	2.77825	3.51922	4.54722	1.13561	2.25018	1.97062	2.05766	1.63913	3.00135	13.9784	9.74869	5.42925	6.94934	2.15583	0.776391	0.00915497	ENSMUSG00000035914	Cd276	0.780091	0.354433	1.8503	1.31178e-05	0.177938	1	1.24688	0.00162842	3.32171	-1.63797	0.720662	1.35599	2.30335
ENSMUSG00000040552	C3ar1	complement component 3a receptor 1 Gene [Source:MGI Symbol;Acc:MGI:1097680]	2.40267	1.37723	3.12907	2.2226	0.703844	1.62401	1.70342	2.25018	2.36475	2.05766	2.04891	1.66742	2.66255	6.74909	6.06799	5.05407	1.16906	0.776145	0.00918974	ENSMUSG00000040552	C3ar1	-0.313409	0.808817	1.34028	0.0204196	-0.141818	1	1.51413	0.0053897	1.60778	0.0164821	0.349095	0.656854	1.11577
ENSMUSG00000024052	Lpin2	lipin 2 Gene [Source:MGI Symbol;Acc:MGI:1891341]	136.652	136.07	213.124	210.035	231.565	222.814	239.047	235.425	241.993	227.714	212.267	236.774	287.556	279.337	281.044	298.19	0.719853	0.775979	0.00920354	ENSMUSG00000024052	Lpin2	0.588461	7.49269e-05	0.230582	0.476431	0.416338	0.0720686	0.053264	0.942542	43.3568	156.742	9.41902	17.7227	30.1047
ENSMUSG00000002458	Rgs19	regulator of G-protein signaling 19 Gene [Source:MGI Symbol;Acc:MGI:1915153]	1.802	1.65267	1.3907	1.66695	3.1673	1.62401	2.83903	1.68763	3.153	2.74354	0.819565	1.66742	5.99075	5.62424	3.51305	3.79055	1.53856	0.775933	0.00920103	ENSMUSG00000002458	Rgs19			1.08591	0.0829571			0.776605	0.250194	1.39766	0.314858	0.30368	0.571402	0.970612
ENSMUSG00000022223	Sdr39u1	short chain dehydrogenase/reductase family 39U, member 1 Gene [Source:MGI Symbol;Acc:MGI:1916876]	4.50501	4.40712	2.43372	1.1113	2.81538	5.84643	3.40684	4.50036	5.91187	0.685885	2.86848	4.00181	11.9815	13.1232	7.66483	7.89698	1.70687	0.775727	0.00924006	ENSMUSG00000022223	Sdr39u1	0.494151	0.353191	1.3516	0.000405863	0.125928	0.979105	0.972032	0.013776	3.3026	-0.428426	0.718056	1.35109	2.29503
ENSMUSG00000027490	E2f1	E2F transcription factor 1 Gene [Source:MGI Symbol;Acc:MGI:101941]	2.40267	2.20356	2.08605	2.77825	4.57499	5.19683	3.97465	3.65654	0.394125	1.37177	2.86848	3.00135	19.9692	18.3725	9.9004	8.52874	2.58363	0.775664	0.00924199	ENSMUSG00000027490	E2f1	1.08032	0.0339555	2.6702	5.40453e-12	-0.202153	0.957277	1.37825	5.84782e-05	5.45584	-3.58902	1.18646	2.23243	3.79213
ENSMUSG00000018931	Gm16515	predicted gene, Gm16515 Gene [Source:MGI Symbol;Acc:MGI:1344388]	3.30367	4.68257	3.82442	4.4452	3.51922	4.22242	5.11026	4.21909	4.33537	8.23062	6.55652	5.66923	9.98458	5.99919	8.62293	6.31759	0.927781	0.775568	0.0092526	ENSMUSG00000018931	Gm16515	0.224878	0.809788	0.253436	0.723325	0.574843	0.449979	0.603429	0.258074	1.83894	2.43255	0.400032	0.752696	1.27857
ENSMUSG00000033075	Senp1	SUMO1/sentrin specific peptidase 1 Gene [Source:MGI Symbol;Acc:MGI:2445054]	6.60735	6.05979	6.95348	3.3339	4.22307	4.54722	2.83903	6.18799	4.7295	4.8012	4.91739	5.33574	9.31894	12.3733	9.58103	8.21286	0.782569	0.775559	0.00924009	ENSMUSG00000033075	Senp1	-0.180282	0.843754	0.906345	0.0350012	-0.252644	0.917014	0.83818	0.0374692	2.38608	2.18668	0.519068	0.976673	1.65903
ENSMUSG00000079523	Tmsb10	thymosin, beta 10 Gene [Source:MGI Symbol;Acc:MGI:109146]	25.2281	22.3111	20.8605	19.4477	29.9134	31.8306	21.5767	25.8771	27.9829	30.8648	23.7674	27.3457	79.211	86.6133	45.989	34.7467	1.48887	0.775555	0.00922675	ENSMUSG00000079523	Tmsb10	0.485485	0.0391177	1.03256	3.94052e-05	0.311912	0.466218	0.865851	0.000404556	18.773	2.61802	4.08394	7.68431	13.053
ENSMUSG00000033900	Mtap9	microtubule-associated protein 9 Gene [Source:MGI Symbol;Acc:MGI:2442208]	1.20134	1.10178	1.73837	1.1113	1.05577	0.324802	0	0.843817	0.788249	0.685885	1.63913	2.33439	3.32819	4.87434	2.87431	1.89528	1.33199	0.775393	0.00925436	ENSMUSG00000033900	Mtap9			1.02916	0.13574			2.11036	0.00171017	1.1678	-0.377036	0.254179	0.478261	0.812399
ENSMUSG00000031546	Gins4	GINS complex subunit 4 (Sld5 homolog) Gene [Source:MGI Symbol;Acc:MGI:1923847]	6.00668	7.71246	7.30116	8.89039	6.68652	9.41925	7.9493	7.31308	11.0355	8.23062	7.78587	5.00226	17.3066	20.6222	10.5391	13.2669	1.04542	0.775364	0.0092475	ENSMUSG00000031546	Gins4	0.266123	0.635251	0.841311	0.0218439	0.117615	0.97618	0.696963	0.0616599	3.92804	3.00033	0.855046	1.60885	2.73287
ENSMUSG00000062169	Cnih4	cornichon homolog 4 (Drosophila) Gene [Source:MGI Symbol;Acc:MGI:1925828]	16.218	17.6285	12.5163	17.7808	13.373	14.2913	16.4664	14.0636	12.612	10.9742	15.9815	18.6751	23.963	25.1216	22.9945	21.7957	0.549432	0.775208	0.00925929	ENSMUSG00000062169	Cnih4	0.0201604	1	0.574707	0.0766131	-0.0856339	0.954756	0.450259	0.230738	4.084	10.1964	0.889445	1.67357	2.84281
ENSMUSG00000008373	Prpf31	PRP31 pre-mRNA processing factor 31 homolog (yeast) Gene [Source:MGI Symbol;Acc:MGI:1916238]	9.91102	13.4968	13.2116	11.6686	12.3173	9.41925	11.3561	10.1258	12.2179	12.3459	13.113	7.33664	21.3004	20.9972	14.0522	20.2163	0.665038	0.774905	0.00930952	ENSMUSG00000008373	Prpf31	-0.00579963	1	0.686217	0.0555266	-0.123221	0.969876	0.570403	0.116296	3.85943	6.74335	0.841357	1.58309	2.68911
ENSMUSG00000037628	Cdkn3	cyclin-dependent kinase inhibitor 3 Gene [Source:MGI Symbol;Acc:MGI:1919641]	0	0	0	0	0.351922	0.649604	0	0	0.394125	0	0	0	6.65638	6.37414	2.23557	1.5794	#DIV/0!	0.774637	0.00935092	ENSMUSG00000037628	Cdkn3			5.08454	6.47683e-07			3.58738	2.48303e-06	2.0613	-2.37136	0.449754	0.846252	1.43749
ENSMUSG00000074207	Adh1	alcohol dehydrogenase 1 (class I) Gene [Source:MGI Symbol;Acc:MGI:87921]	1644.33	1495.94	1237.02	1198.54	1647.35	1666.88	1478	1438.99	1666.36	1638.58	1413.34	1492.34	1793.23	1896.49	1862.55	1985.93	0.435035	0.774402	0.00939843	ENSMUSG00000074207	Adh1	0.328935	0.0392541	0.189802	0.567549	0.172674	0.663352	0.0281741	0.98405	209.63	1240.14	45.7737	86.1273	146.3
ENSMUSG00000030180	Kdm5a	lysine (K)-specific demethylase 5A Gene [Source:MGI Symbol;Acc:MGI:2136980]	95.2059	97.783	78.2267	76.6796	84.1094	89.3205	84.0354	82.1315	83.9486	93.9663	83.1858	98.7112	124.474	114.735	97.4072	106.135	0.347845	0.774393	0.00938618	ENSMUSG00000030180	Kdm5a	0.127517	0.625658	0.200704	0.573637	0.0536344	0.968286	0.121731	0.80193	12.5194	71.8017	2.73375	5.14379	8.73751
ENSMUSG00000043391	2510009E07Rik	RIKEN cDNA 2510009E07 gene Gene [Source:MGI Symbol;Acc:MGI:1919440]	8.70969	9.08969	4.51976	5.55649	8.44613	9.09445	11.3561	11.5322	11.4296	6.85885	8.60543	7.00316	22.6317	18.3725	15.9684	12.6352	1.32024	0.774363	0.00937959	ENSMUSG00000043391	2510009E07Rik	0.649165	0.039668	0.895317	0.00720259	0.261166	0.783163	0.497677	0.199609	4.50689	3.06059	0.984226	1.85191	3.14575
ENSMUSG00000036202	Rif1	Rap1 interacting factor 1 homolog (yeast) Gene [Source:MGI Symbol;Acc:MGI:1098622]	50.1558	57.8435	38.9395	38.3398	43.9903	44.8226	53.9417	44.1598	48.0832	45.2684	52.8619	53.3574	97.8489	88.863	64.5123	58.1218	0.739525	0.774311	0.00937892	ENSMUSG00000036202	Rif1	0.154088	0.542081	0.510075	0.0635013	0.110546	0.874526	0.451006	0.116401	15.5938	28.5053	3.40599	6.40868	10.8861
ENSMUSG00000015290	Ubl4	ubiquitin-like 4 Gene [Source:MGI Symbol;Acc:MGI:95049]	27.0301	23.6883	34.4197	31.1164	33.4326	29.557	26.1191	29.2523	29.9535	37.0378	30.3239	29.3466	91.1925	89.9879	43.7534	47.066	1.22632	0.774298	0.00936768	ENSMUSG00000015290	Ubl4	0.21658	0.514851	0.974748	9.59296e-05	0.129733	0.871979	0.895889	0.000199086	19.5348	6.30224	4.26695	8.02866	13.6379
ENSMUSG00000002885	Cd97	CD97 antigen Gene [Source:MGI Symbol;Acc:MGI:1347095]	7.20802	6.88613	12.5163	12.7799	8.79805	10.3937	7.9493	7.59436	12.612	10.9742	6.9663	9.00406	21.9661	17.6226	16.6071	13.2669	0.818397	0.774204	0.00937795	ENSMUSG00000002885	Cd97	0.0571229	1	0.703974	0.0479271	0.0625238	1	0.714448	0.0406245	4.07671	4.50189	0.890737	1.676	2.84694
ENSMUSG00000028832	Stmn1	stathmin 1 Gene [Source:MGI Symbol;Acc:MGI:96739]	1.802	1.65267	2.43372	3.3339	10.5577	13.6417	10.7883	8.71945	7.48837	6.17297	4.09782	4.66877	127.137	134.232	41.5178	40.1167	5.21695	0.774137	0.00938124	ENSMUSG00000028832	Stmn1	2.5048	2.30471e-13	3.78732	4.16702e-43	1.36791	0.0195771	2.65189	6.5498e-29	39.962	-41.9276	8.73335	16.4326	27.9132
ENSMUSG00000022565	Plec	plectin Gene [Source:MGI Symbol;Acc:MGI:1277961]	49.8554	42.4186	43.8069	40.0068	55.9556	58.1395	68.7046	52.5979	44.5361	50.7555	61.8772	56.6923	120.481	113.61	70.2609	74.5475	1.10552	0.774041	0.00939218	ENSMUSG00000022565	Plec	0.569207	0.00119855	0.703645	0.00496744	0.287041	0.456761	0.408228	0.159741	22.05	25.2032	4.82034	9.06989	15.4066
ENSMUSG00000064210	Ano6	anoctamin 6 Gene [Source:MGI Symbol;Acc:MGI:2145890]	11.713	11.0178	8.34418	10.0017	10.5577	13.9665	8.5171	11.8134	11.4296	11.66	7.78587	7.00316	23.2973	27.3713	17.8846	16.7416	1.05414	0.77395	0.00940168	ENSMUSG00000064210	Ano6	0.319648	0.439014	1.09105	0.000604636	-0.157734	0.944506	0.628214	0.0520671	5.31858	4.00885	1.16303	2.18835	3.71724
ENSMUSG00000024943	Smc5	structural maintenance of chromosomes 5 Gene [Source:MGI Symbol;Acc:MGI:2385088]	12.0134	15.1495	12.8639	9.44604	9.5019	11.0433	11.9239	7.31308	10.6414	10.9742	9.83478	10.6715	23.2973	22.497	18.204	15.4781	0.68389	0.773755	0.00943887	ENSMUSG00000024943	Smc5	-0.218021	0.705942	0.807258	0.016009	-0.258948	0.808154	0.753359	0.0265873	4.34315	5.77976	0.95033	1.78813	3.03741
ENSMUSG00000038642	Ctss	cathepsin S Gene [Source:MGI Symbol;Acc:MGI:107341]	23.1257	24.7901	37.2011	46.1189	48.5652	48.3955	36.9075	36.0029	29.9535	36.3519	25.8163	23.0104	91.1925	97.4869	64.8317	72.0205	1.31064	0.773691	0.00944132	ENSMUSG00000038642	Ctss	0.589052	0.00475437	1.40782	4.06685e-09	-0.166328	0.816096	0.668153	0.00761718	21.9934	8.89492	4.81338	9.05681	15.3844
ENSMUSG00000028018	Gstcd	glutathione S-transferase, C-terminal domain containing Gene [Source:MGI Symbol;Acc:MGI:1914803]	1.50167	1.37723	0.695348	1.1113	1.75961	0.649604	1.13561	1.12509	1.18237	1.37177	1.22935	1.66742	5.99075	4.87434	2.23557	2.52703	1.73782	0.773368	0.0094981	ENSMUSG00000028018	Gstcd			1.30714	0.0452118			1.3902	0.0267757	1.38277	-0.453418	0.302942	0.570013	0.968253
ENSMUSG00000023033	Scn8a	sodium channel, voltage-gated, type VIII, alpha Gene [Source:MGI Symbol;Acc:MGI:103169]	3.30367	6.33524	6.60581	1.66695	5.63075	3.57282	1.70342	4.21909	2.36475	1.37177	6.14674	8.00361	13.3128	11.2485	9.58103	9.47638	1.28405	0.773289	0.00950455	ENSMUSG00000023033	Scn8a	-0.0893381	0.97073	1.05765	0.0040839	0.051415	1	1.18284	0.00144208	3.41007	0.0998996	0.74728	1.40607	2.38843
ENSMUSG00000053931	Cnn3	calponin 3, acidic Gene [Source:MGI Symbol;Acc:MGI:1919244]	32.4361	30.8499	27.8139	22.7816	35.8961	47.4211	33.5006	36.2841	35.8653	31.5507	43.4369	43.3529	51.9198	50.6182	46.3083	48.0137	0.789636	0.773074	0.00954734	ENSMUSG00000053931	Cnn3	0.583992	0.00282497	0.252804	0.481258	0.44431	0.158965	0.104819	0.852057	8.21716	24.6302	1.80195	3.39052	5.75932
ENSMUSG00000018008	Cyth4	cytohesin 4 Gene [Source:MGI Symbol;Acc:MGI:2441702]	4.20468	4.40712	3.47674	3.88955	7.74229	5.84643	2.27123	3.37527	5.91187	4.8012	2.04891	3.66832	18.6379	19.4974	8.62293	10.1081	1.83148	0.773027	0.00953078	ENSMUSG00000018008	Cyth4	0.471936	0.417106	1.66175	5.28498e-06	0.0139735	1	1.21009	0.000367972	4.94957	-1.64972	1.08556	2.04257	3.46962
ENSMUSG00000036053	Fmnl2	formin-like 2 Gene [Source:MGI Symbol;Acc:MGI:1918659]	8.40935	7.98791	6.25814	11.113	6.3346	3.57282	5.11026	5.34418	6.306	4.8012	6.14674	7.33664	23.963	20.6222	12.7747	13.2669	1.06454	0.772877	0.00955646	ENSMUSG00000036053	Fmnl2	-0.522683	0.212901	1.34708	2.61466e-05	-0.367817	0.648735	1.49233	3.72356e-06	5.42784	0.087896	1.19103	2.24103	3.80673
ENSMUSG00000006281	Tep1	telomerase associated protein 1 Gene [Source:MGI Symbol;Acc:MGI:109573]	17.4194	16.2513	19.4698	17.7808	14.4288	14.2913	13.6274	16.0325	14.5826	18.5189	20.0793	18.0081	24.6286	23.9968	19.4814	21.1639	0.331971	0.772867	0.00954462	ENSMUSG00000006281	Tep1	-0.0937004	0.847396	0.232912	0.612889	0.0138625	1	0.34173	0.387146	3.08993	12.8464	0.678044	1.2758	2.16714
ENSMUSG00000024695	Zfp91	zinc finger protein 91 Gene [Source:MGI Symbol;Acc:MGI:104854]	166.986	175.734	163.407	158.916	161.532	163.05	156.147	153.293	169.868	196.849	214.726	230.104	226.317	249.341	201.84	192.686	0.387877	0.772788	0.00955137	ENSMUSG00000024695	Zfp91	0.0979831	0.722573	0.00261774	1	0.296512	0.308073	0.195476	0.593942	28.4828	137.779	6.25178	11.7633	19.9817
ENSMUSG00000025875	Tspan17	tetraspanin 17 Gene [Source:MGI Symbol;Acc:MGI:1921507]	1.802	1.65267	1.3907	1.1113	2.11153	2.27361	3.40684	1.40636	1.5765	1.37177	0.409782	2.0009	5.99075	4.87434	3.51305	5.68583	1.75203	0.772779	0.00953919	ENSMUSG00000025875	Tspan17	0.646442	0.448524	1.76165	0.00176281			0.945818	0.140443	1.57264	-0.14287	0.345192	0.64951	1.10329
ENSMUSG00000022488	Nckap1l	NCK associated protein 1 like Gene [Source:MGI Symbol;Acc:MGI:1926063]	2.10234	2.20356	2.78139	5.00084	5.27883	3.89762	2.83903	5.34418	2.36475	3.42943	4.09782	2.0009	9.31894	7.12404	7.9842	7.89698	1.41902	0.772573	0.0095653	ENSMUSG00000022488	Nckap1l	0.876882	0.139204	1.39439	0.00256399	0.0605298	1	0.588334	0.219602	2.22058	0.821295	0.487737	0.91772	1.55889
ENSMUSG00000026728	Vim	vimentin Gene [Source:MGI Symbol;Acc:MGI:98932]	19.2214	20.1075	16.3407	18.8921	34.4884	38.0018	36.9075	37.128	22.8592	26.7495	23.3576	22.3434	83.8704	85.8634	47.5858	52.436	1.85515	0.772388	0.00960031	ENSMUSG00000026728	Vim	1.14332	9.92445e-10	1.38534	1.39578e-08	0.348994	0.436482	0.592017	0.0254235	20.2219	2.18661	4.44424	8.36224	14.2045
ENSMUSG00000029802	Abcg2	ATP-binding cassette, sub-family G (WHITE), member 2 Gene [Source:MGI Symbol;Acc:MGI:1347061]	18.6207	23.9637	20.5128	19.4477	27.4499	19.1633	26.1191	27.0022	22.4651	27.4354	21.7185	22.3434	38.607	34.8703	29.0625	30.6403	0.690127	0.772147	0.00965055	ENSMUSG00000029802	Abcg2	0.431282	0.080371	0.411076	0.232435	0.17174	0.811006	0.151408	0.782469	5.36726	16.4457	1.1805	2.22122	3.77307
ENSMUSG00000042500	Eif2c4	eukaryotic translation initiation factor 2C, 4 Gene [Source:MGI Symbol;Acc:MGI:1924100]	2.70301	2.47901	1.04302	3.3339	2.46345	1.62401	2.27123	2.81272	5.12362	2.74354	4.50761	2.66787	7.98766	5.99919	4.47115	3.79055	1.21879	0.77179	0.00971772	ENSMUSG00000042500	Eif2c4	0.165932	0.940866	0.380094	0.571964	0.727912	0.499756	0.938993	0.10991	1.64923	0.691889	0.363154	0.683306	1.1607
ENSMUSG00000079555	Haus3	HAUS augmin-like complex, subunit 3 Gene [Source:MGI Symbol;Acc:MGI:2387633]	4.20468	2.47901	0.695348	0.555649	1.75961	1.94881	2.27123	2.53145	2.75887	2.74354	4.50761	3.00135	9.31894	9.37374	4.15178	4.10643	1.76409	0.771789	0.00970365	ENSMUSG00000079555	Haus3	0.117952	0.936023	0.865698	0.0920722	0.580208	0.625177	1.32133	0.00730363	2.38418	-0.535956	0.524991	0.987818	1.67796
ENSMUSG00000076437	2700094K13Rik	RIKEN cDNA 2700094K13 gene Gene [Source:MGI Symbol;Acc:MGI:1919907]	6.90768	9.08969	10.4302	7.77909	12.6692	11.0433	8.5171	12.376	7.88249	13.0318	5.32717	10.338	46.5947	58.4921	24.272	21.4798	2.14065	0.771772	0.00969362	ENSMUSG00000076437	2700094K13Rik	0.579497	0.0880212	1.93871	2.88254e-12	0.0539087	0.995853	1.4262	2.54752e-08	14.0551	-7.30341	3.09505	5.82362	9.8923
ENSMUSG00000028059	Arhgef2	rho/rac guanine nucleotide exchange factor (GEF) 2 Gene [Source:MGI Symbol;Acc:MGI:103264]	8.70969	5.78435	5.56279	8.89039	8.44613	11.0433	3.97465	4.78163	11.0355	11.66	7.78587	7.33664	18.6379	10.4986	12.7747	15.794	0.995275	0.771617	0.00972091	ENSMUSG00000028059	Arhgef2	0.207443	0.81832	0.535619	0.187337	0.388842	0.630696	0.730974	0.035821	3.70903	3.22642	0.817167	1.53757	2.6118
ENSMUSG00000059323	Tonsl	tonsoku-like, DNA repair protein Gene [Source:MGI Symbol;Acc:MGI:1919999]	1.802	0.826335	2.08605	1.1113	2.11153	1.62401	1.70342	1.12509	2.75887	2.05766	4.09782	1.33394	8.6533	9.37374	4.47115	2.52703	2.10288	0.771615	0.00970706	ENSMUSG00000059323	Tonsl			1.11209	0.0309611	0.812877	0.504747	1.61617	0.00183867	2.394	-1.09922	0.527445	0.992435	1.6858
ENSMUSG00000032336	Nptn	neuroplastin Gene [Source:MGI Symbol;Acc:MGI:108077]	14.7164	16.8022	22.5988	18.3364	21.4672	22.4113	15.3308	17.7202	20.4945	13.0318	20.4891	24.0108	29.2881	39.7446	31.9368	24.9545	0.79742	0.771532	0.0097151	ENSMUSG00000032336	Nptn	0.282648	0.418036	0.570828	0.0603125	0.168212	0.900642	0.448257	0.17503	6.48384	11.0381	1.4289	2.6886	4.567
ENSMUSG00000030641	4632434I11Rik	RIKEN cDNA 4632434I11 gene Gene [Source:MGI Symbol;Acc:MGI:1921291]	0.300334	0.55089	0.347674	0	0.703844	0.324802	0.567807	0.843817	1.18237	0.685885	0	0	2.66255	5.62424	1.59684	2.84291	3.40806	0.771523	0.00970307	ENSMUSG00000030641	4632434I11Rik			2.81265	0.000803435			2.10068	0.00380119	1.37808	-1.20793	0.303708	0.571453	0.9707
ENSMUSG00000028657	Ppt1	palmitoyl-protein thioesterase 1 Gene [Source:MGI Symbol;Acc:MGI:1298204]	16.218	19.8321	19.8174	20.0034	23.9307	18.1889	21.0089	15.1887	21.2827	17.1471	17.6206	20.3425	25.9599	27.3713	25.2301	27.4815	0.483028	0.771487	0.00969832	ENSMUSG00000028657	Ppt1	0.202058	0.572755	0.38157	0.299459	0.0419701	1	0.209066	0.691555	3.65062	14.8202	0.804633	1.51399	2.57174
ENSMUSG00000030403	Vasp	vasodilator-stimulated phosphoprotein Gene [Source:MGI Symbol;Acc:MGI:109268]	16.8187	18.1794	21.2081	20.559	25.3384	24.3601	14.763	19.6891	18.5239	19.8907	21.3087	27.0122	43.9321	47.6186	31.298	25.5862	0.951306	0.771058	0.00979994	ENSMUSG00000030403	Vasp	0.339633	0.284037	0.644389	0.0256734	0.213375	0.791619	0.519655	0.079103	8.61713	10.0761	1.90191	3.57862	6.07883
ENSMUSG00000036887	C1qa	complement component 1, q subcomponent, alpha polypeptide Gene [Source:MGI Symbol;Acc:MGI:88223]	45.3504	42.694	60.1476	54.4536	52.0845	69.5076	48.2636	61.8799	65.8188	66.5309	35.2413	32.0144	107.168	115.484	83.355	90.6574	0.96896	0.771023	0.00979506	ENSMUSG00000036887	C1qa	0.383346	0.0666189	0.895707	0.000254533	-0.0257663	1	0.503726	0.0554081	22.6151	25.891	4.992	9.3929	15.9553
ENSMUSG00000031805	Jak3	Janus kinase 3 Gene [Source:MGI Symbol;Acc:MGI:99928]	4.80534	2.20356	4.86744	3.88955	3.87114	6.82084	4.54246	7.03181	3.54712	3.42943	5.32717	5.33574	10.6502	9.37374	9.58103	7.5811	1.23796	0.771003	0.00978581	ENSMUSG00000031805	Jak3	0.739408	0.149368	0.939885	0.0224862	0.235144	0.938541	0.43458	0.389299	2.30373	1.87919	0.508553	0.956888	1.62542
ENSMUSG00000066626	Gm5121	predicted gene 5121 Gene [Source:MGI Symbol;Acc:MGI:3647258]	28.8321	28.0954	24.6849	21.1147	25.3384	23.3857	30.0938	30.0962	24.4357	24.6919	34.4217	30.347	49.2572	40.4945	32.8949	36.3261	0.629964	0.77077	0.00983472	ENSMUSG00000066626	Gm5121	0.229089	0.412689	0.364652	0.266998	0.152067	0.83846	0.273436	0.491859	6.75493	18.7749	1.49227	2.80785	4.76956
ENSMUSG00000083199	Gm9432	predicted gene 9432 Pseudogene [Source:MGI Symbol;Acc:MGI:3648371]	30.3337	33.3289	29.5523	31.1164	33.0807	32.4802	36.3396	30.0962	22.4651	23.3201	31.1435	39.6846	68.5608	82.4889	47.2664	50.8566	1.00296	0.770714	0.00983537	ENSMUSG00000083199	Gm9432	0.242846	0.3725	0.967325	9.84883e-05	-0.059058	0.969094	0.646441	0.0151536	15.2086	12.9743	3.36042	6.32293	10.7405
ENSMUSG00000027506	Tpd52	tumor protein D52 Gene [Source:MGI Symbol;Acc:MGI:107749]	6.60735	9.36513	11.1256	6.66779	8.44613	9.41925	12.4918	10.6884	12.2179	9.60239	7.78587	8.00361	21.3004	23.2469	17.8846	11.6875	1.13429	0.770646	0.00983945	ENSMUSG00000027506	Tpd52	0.408013	0.256347	0.865087	0.0110625	0.138769	0.936906	0.589257	0.108452	4.64955	3.73827	1.02757	1.93346	3.28428
ENSMUSG00000058558	Rpl5	ribosomal protein L5 Gene [Source:MGI Symbol;Acc:MGI:102854]	149.867	143.231	174.88	157.804	148.159	147.135	138.545	157.513	145.038	154.324	162.274	159.405	218.329	214.096	165.752	187.316	0.327938	0.770553	0.00983595	ENSMUSG00000058558	Rpl5	0.0893545	0.769595	0.237841	0.463681	-0.000383382	1	0.144388	0.734737	22.2252	126.119	4.91332	9.24484	15.7038
ENSMUSG00000081431	Gm15483	predicted gene 15483 Pseudogene [Source:MGI Symbol;Acc:MGI:3705631]	28.8321	24.2392	23.9895	22.7816	21.4672	25.3345	26.6869	23.0643	27.5887	31.5507	25.8163	24.0108	33.9476	28.8711	33.5336	30.0085	0.339825	0.770339	0.00987984	ENSMUSG00000081431	Gm15483	0.101312	0.792639	0.138512	0.797426	0.111027	0.895757	0.146166	0.794698	3.58873	20.8693	0.793901	1.4938	2.53744
ENSMUSG00000004843	Chmp2b	chromatin modifying protein 2B Gene [Source:MGI Symbol;Acc:MGI:1916192]	15.317	17.9039	11.8209	14.4469	19.7076	15.5905	13.0596	15.47	16.9474	13.7177	16.8011	16.3407	31.285	28.4962	18.8427	22.4274	0.764398	0.770242	0.00989189	ENSMUSG00000004843	Chmp2b	0.273638	0.448932	0.531264	0.107281	0.116299	0.933162	0.369914	0.319969	4.98651	9.51639	1.10346	2.07626	3.52685
ENSMUSG00000034786	Gpsm3	G-protein signalling modulator 3 (AGS3-like, C. elegans) Gene [Source:MGI Symbol;Acc:MGI:2146785]	4.80534	2.47901	5.21511	6.11214	2.81538	5.19683	2.27123	3.37527	7.09424	6.17297	5.73695	4.33529	12.6471	6.74909	8.62293	7.26522	0.922827	0.770232	0.00988028	ENSMUSG00000034786	Gpsm3	-0.146514	0.806893	0.477767	0.37052	0.388104	0.771647	1.02034	0.0146187	2.43023	1.54099	0.537802	1.01192	1.7189
ENSMUSG00000039994	Timeless	timeless homolog (Drosophila) Gene [Source:MGI Symbol;Acc:MGI:1321393]	3.90434	5.23346	4.86744	2.2226	8.79805	4.87203	5.67807	5.34418	4.7295	2.74354	4.91739	4.33529	25.9599	20.2473	11.4972	11.3717	2.08972	0.770173	0.00988203	ENSMUSG00000039994	Timeless	0.697791	0.0925361	1.83769	3.92347e-08	0.0324453	1	1.16011	0.000353208	6.13307	-2.52756	1.35748	2.55423	4.33874
ENSMUSG00000064281	Rpl19-ps1	ribosomal protein L19, pseudogene 1 Pseudogene [Source:MGI Symbol;Acc:MGI:3642668]	116.53	125.052	129.682	121.687	128.1	114.33	132.299	134.167	132.82	119.344	119.656	126.724	195.032	211.846	145.951	152.886	0.517641	0.770007	0.0098984	ENSMUSG00000064281	Rpl19-ps1	0.214569	0.312463	0.391261	0.161335	0.0297995	1	0.200313	0.585564	25.8336	93.8741	5.72098	10.7645	18.2852
ENSMUSG00000029580	Actb	actin, beta Gene [Source:MGI Symbol;Acc:MGI:87904]	1295.64	1184.14	1279.44	1358.56	1155.36	1108.22	1227.6	1215.94	1299.82	1350.51	1012.16	1017.13	2706.49	2779.13	1652.09	1780.93	0.801303	0.769771	0.00993425	ENSMUSG00000029580	Actb	0.0477407	0.889999	0.807155	0.000268027	-0.113437	0.833428	0.640835	0.0041858	501.966	608.849	111.247	209.321	355.563
ENSMUSG00000026029	Casp8	caspase 8 Gene [Source:MGI Symbol;Acc:MGI:1261423]	7.80868	11.0178	11.4732	7.77909	5.98268	7.14564	6.81368	9.56326	13.0061	12.3459	11.0641	11.6719	15.9753	16.8727	14.6909	10.1081	0.598259	0.769766	0.00992125	ENSMUSG00000026029	Casp8	-0.19025	0.758237	0.157158	0.808526	0.322656	0.630696	0.672674	0.0672522	3.04552	5.64441	0.674966	1.27001	2.1573
ENSMUSG00000048612	Myof	myoferlin Gene [Source:MGI Symbol;Acc:MGI:1919192]	1.50167	3.0299	3.47674	2.2226	3.87114	5.52163	1.70342	3.65654	3.54712	6.17297	1.22935	2.0009	9.31894	14.998	7.9842	6.94934	1.93978	0.769681	0.0099302	ENSMUSG00000048612	Myof	0.766972	0.212462	1.64572	0.000184803	0.177279	0.938865	1.0772	0.00609141	3.38765	-0.94683	0.750994	1.41306	2.4003
ENSMUSG00000074649	BC029722	cDNA sequence BC029722 Gene [Source:MGI Symbol;Acc:MGI:3584273]	24.9277	21.2093	19.8174	20.0034	19.3557	25.0097	19.3054	16.8763	28.377	19.2048	24.1772	29.0131	39.2727	43.1192	24.272	30.9562	0.678989	0.769572	0.00994561	ENSMUSG00000074649	BC029722	0.0648995	0.923841	0.315508	0.371421	0.25975	0.672816	0.497202	0.11544	6.91492	13.5265	1.53347	2.88536	4.90123
ENSMUSG00000090104	Gm16241	predicted gene 16241 Gene [Source:MGI Symbol;Acc:MGI:3801907]	84.3939	88.4179	127.944	117.242	109.448	114.33	149.901	136.136	174.203	181.76	124.984	139.73	1098.3	1026.24	326.394	359.155	2.74905	0.769502	0.00993622	ENSMUSG00000090104	Gm16241	0.458676	0.00604393	2.02168	3.16327e-22	0.58525	0.00321185	2.14517	4.45774e-27	296.56	-232.778	65.7806	123.772	210.246
ENSMUSG00000024664	Fads3	fatty acid desaturase 3 Gene [Source:MGI Symbol;Acc:MGI:1928740]	4.20468	6.05979	6.60581	3.88955	3.87114	6.82084	2.83903	5.62545	5.12362	4.8012	4.09782	7.00316	13.9784	11.9984	11.4972	6.31759	1.07686	0.769495	0.00992391	ENSMUSG00000024664	Fads3	0.0946526	1	0.902525	0.0219925	0.0293287	1	0.837348	0.028838	3.00129	1.43316	0.665738	1.25265	2.12781
ENSMUSG00000020362	Cnot6	CCR4-NOT transcription complex, subunit 6 Gene [Source:MGI Symbol;Acc:MGI:2144529]	25.2281	28.3708	25.3802	18.8921	18.6519	18.8385	30.6616	21.9392	30.7417	26.0636	27.8652	26.3452	43.2665	55.8675	30.9787	34.115	0.74674	0.769368	0.00994411	ENSMUSG00000020362	Cnot6	-0.0106583	1	0.448191	0.161947	0.174801	0.799928	0.613336	0.0392943	8.90414	13.7822	1.97589	3.71781	6.31526
ENSMUSG00000041161	Otud3	OTU domain containing 3 Gene [Source:MGI Symbol;Acc:MGI:1920412]	2.70301	2.20356	2.43372	5.00084	3.1673	3.57282	1.13561	1.96891	5.12362	3.42943	4.09782	4.00181	6.65638	7.87394	4.15178	5.36995	0.962685	0.769247	0.00996306	ENSMUSG00000041161	Otud3	0.021793	0.992718	0.393334	0.559186	0.577776	0.71711	0.951572	0.0655789	1.65096	1.11824	0.366501	0.689605	1.1714
ENSMUSG00000030717	Nupr1	nuclear protein 1 Gene [Source:MGI Symbol;Acc:MGI:1891834]	1.50167	1.37723	1.73837	2.2226	3.87114	3.24802	1.70342	2.25018	4.7295	4.11531	5.73695	1.66742	9.31894	3.74949	5.42925	6.63347	1.87744	0.769087	0.00999253	ENSMUSG00000030717	Nupr1	0.968599	0.175603	0.527429	0.39503	1.28052	0.0800722	0.845428	0.0969528	2.08756	0.149657	0.463657	0.872413	1.48193
ENSMUSG00000041258	Zfp236	zinc finger protein 236 Gene [Source:MGI Symbol;Acc:MGI:1926950]	8.10902	8.81424	5.56279	9.44604	4.22307	5.52163	5.11026	5.62545	8.27662	5.48708	6.9663	7.00316	13.3128	10.4986	10.2198	12.9511	0.557107	0.768978	0.0100082	ENSMUSG00000041258	Zfp236	-0.446018	0.345576	0.643985	0.122321	-0.149374	0.924777	0.93477	0.0140842	2.58476	3.54235	0.574288	1.08057	1.83552
ENSMUSG00000036782	Klhl13	kelch-like 13 (Drosophila) Gene [Source:MGI Symbol;Acc:MGI:1914705]	9.01002	6.33524	4.86744	5.00084	4.92691	4.87203	3.97465	3.65654	4.7295	6.17297	8.19565	5.00226	11.9815	7.87394	10.2198	10.424	0.683695	0.768939	0.0100046	ENSMUSG00000036782	Klhl13	-0.402353	0.485416	0.672364	0.139191	-0.112643	1	0.959647	0.0185989	2.4022	2.61056	0.533793	1.00438	1.70609
ENSMUSG00000033170	Card10	caspase recruitment domain family, member 10 Gene [Source:MGI Symbol;Acc:MGI:2146012]	10.2114	9.36513	5.91046	10.0017	9.85382	7.79524	5.11026	8.43817	11.0355	14.4036	13.5228	15.3403	19.9692	13.4982	15.649	12.3193	0.791719	0.768901	0.0100009	ENSMUSG00000033170	Card10	0.0350364	1	0.0660442	0.935124	0.62716	0.143156	0.662523	0.0616599	3.62679	5.22326	0.806007	1.51657	2.57613
ENSMUSG00000038147	Cd84	CD84 antigen Gene [Source:MGI Symbol;Acc:MGI:1336885]	6.00668	7.16157	9.03953	3.88955	4.22307	6.49604	2.83903	3.37527	5.91187	6.85885	4.50761	5.66923	13.9784	10.8735	9.26167	10.424	0.771123	0.768815	0.0100103	ENSMUSG00000038147	Cd84	-0.464477	0.372732	0.863057	0.0368696	-0.249454	0.907812	1.08148	0.00430145	2.87502	2.00964	0.639112	1.20255	2.04271
ENSMUSG00000026434	Nucks1	nuclear casein kinase and cyclin-dependent kinase substrate 1 Gene [Source:MGI Symbol;Acc:MGI:1934811]	207.23	207.686	216.949	219.482	231.565	220.54	216.902	225.299	191.15	205.766	183.173	202.091	633.688	657.661	338.53	352.205	1.2192	0.768412	0.0101069	ENSMUSG00000026434	Nucks1	0.239979	0.215525	1.21329	1.32061e-08	-0.111044	0.849601	0.859107	5.52303e-05	139.395	44.4102	31.0269	58.3799	99.1672
ENSMUSG00000046341	Gm11223	predicted gene 11223 Pseudogene [Source:MGI Symbol;Acc:MGI:3651631]	1.20134	1.10178	2.43372	3.3339	9.5019	10.7185	9.08491	8.1569	7.09424	6.17297	3.68804	4.33529	115.155	116.234	36.0886	32.5356	5.21619	0.768199	0.0101373	ENSMUSG00000046341	Gm11223	2.53571	1.3152e-11	3.67212	2.06098e-39	1.53152	0.0115601	2.67178	3.99172e-28	35.009	-36.7105	7.79768	14.672	24.9227
ENSMUSG00000020859	Spag9	sperm associated antigen 9 Gene [Source:MGI Symbol;Acc:MGI:1918084]	66.9745	77.1246	60.843	68.3449	76.0152	74.7044	76.6539	62.1612	83.5544	86.4215	91.3815	98.3777	100.511	99.7366	83.0356	89.3938	0.447511	0.76789	0.0101943	ENSMUSG00000020859	Spag9	0.243952	0.264638	-0.0468686	0.944703	0.408851	0.126746	0.109057	0.838211	11.9367	60.6181	2.6613	5.00748	8.50597
ENSMUSG00000031434	Morc4	microrchidia 4 Gene [Source:MGI Symbol;Acc:MGI:1922996]	3.30367	3.85623	2.08605	1.66695	2.11153	4.22242	1.13561	2.81272	1.18237	3.42943	2.86848	3.00135	14.644	13.1232	6.06799	6.00171	1.86807	0.767713	0.010229	ENSMUSG00000031434	Morc4	0.090818	0.992718	1.78856	1.58188e-05	-0.177174	1	1.52407	7.25136e-05	3.67957	-1.79854	0.820827	1.54446	2.6235
ENSMUSG00000002983	Relb	avian reticuloendotheliosis viral (v-rel) oncogene related B Gene [Source:MGI Symbol;Acc:MGI:103289]	1.20134	3.58079	2.78139	2.2226	1.40769	2.92322	0.567807	0.562545	1.97062	3.42943	2.45869	1.66742	9.98458	6.37414	3.83241	5.36995	1.38514	0.767494	0.0102613	ENSMUSG00000002983	Relb	-0.635349	0.448524	1.32926	0.0131538	-0.142734	1	1.82563	0.000189414	2.25356	-0.693025	0.503067	0.946565	1.60788
ENSMUSG00000075254	Heg1	HEG homolog 1 (zebrafish) Gene [Source:MGI Symbol;Acc:MGI:1924696]	6.60735	7.43702	6.25814	5.00084	7.03844	6.49604	6.24588	6.18799	7.48837	3.42943	5.32717	7.00316	15.9753	11.9984	9.26167	11.3717	0.941837	0.767474	0.0102527	ENSMUSG00000075254	Heg1	0.171751	0.768446	0.87831	0.0173877	-0.0789577	1	0.612992	0.137297	2.88338	2.78358	0.643706	1.21119	2.05739
ENSMUSG00000056394	Lig1	ligase I, DNA, ATP-dependent Gene [Source:MGI Symbol;Acc:MGI:101789]	8.70969	6.05979	3.47674	4.4452	12.3173	9.41925	10.7883	8.71945	7.09424	6.85885	2.86848	10.6715	56.5793	66.3661	21.717	24.9545	2.90206	0.767395	0.0102604	ENSMUSG00000056394	Lig1	0.963363	0.00129531	2.44252	5.26192e-19	0.271959	0.833428	1.73506	1.1688e-11	17.3765	-13.2855	3.88021	7.30096	12.4018
ENSMUSG00000083346	Gm8260	predicted gene 8260 Pseudogene [Source:MGI Symbol;Acc:MGI:3644424]	4.50501	3.0299	7.30116	5.00084	6.68652	7.14564	3.97465	4.50036	5.91187	3.42943	4.91739	6.00271	19.3035	19.1224	8.62293	10.7399	1.5426	0.767392	0.0102468	ENSMUSG00000083346	Gm8260	0.401594	0.523194	1.31214	0.000113276	0.130757	1	1.03613	0.00230568	4.62843	-0.372393	1.03355	1.94471	3.30339
ENSMUSG00000038178	Slc43a2	solute carrier family 43, member 2 Gene [Source:MGI Symbol;Acc:MGI:2442746]	14.416	13.4968	12.1686	11.113	11.9654	9.41925	13.6274	13.2198	12.612	13.0318	9.01521	10.6715	20.6348	28.4962	17.5652	20.5322	0.76881	0.767069	0.0103085	ENSMUSG00000038178	Slc43a2	0.0523653	0.928717	0.865529	0.00799024	-0.203041	0.871979	0.607852	0.0807613	4.69272	6.50502	1.04898	1.97375	3.35271
ENSMUSG00000060214	Gm8203	predicted pseudogene 8203 Pseudogene [Source:MGI Symbol;Acc:MGI:3646499]	25.5284	31.6762	29.5523	22.226	29.9134	32.4802	23.8479	34.8778	33.1065	33.6084	35.6511	26.0117	115.155	147.73	51.0988	60.9647	1.78259	0.767034	0.0103038	ENSMUSG00000060214	Gm8203	0.327156	0.202116	1.40853	1.71399e-09	0.221373	0.67034	1.31145	3.15788e-09	32.8381	-10.1004	7.34122	13.8132	23.4637
ENSMUSG00000034116	Vav1	vav 1 oncogene Gene [Source:MGI Symbol;Acc:MGI:98923]	4.80534	3.85623	5.56279	5.55649	4.22307	9.41925	5.11026	5.62545	3.54712	3.42943	5.73695	3.33484	11.9815	14.2481	11.1779	10.7399	1.28335	0.767025	0.010292	ENSMUSG00000034116	Vav1	0.532411	0.315666	1.49147	8.96169e-05	-0.253138	0.892804	0.708632	0.0737736	3.26884	1.2037	0.730794	1.37505	2.33574
ENSMUSG00000018326	Ywhab	tyrosine 3-monooxygenase/tryptophan 5-monooxygenase activation protein, beta polypeptide Gene [Source:MGI Symbol;Acc:MGI:1891917]	133.649	142.681	120.643	138.357	123.173	131.545	137.409	120.103	137.155	135.805	128.672	126.39	209.01	215.596	149.145	161.098	0.457024	0.766952	0.0102982	ENSMUSG00000018326	Ywhab	0.102852	0.708192	0.367053	0.197037	-0.00734862	1	0.251049	0.449925	26.5233	99.2196	5.93103	11.1598	18.9566
ENSMUSG00000027803	Wwtr1	WW domain containing transcription regulator 1 Gene [Source:MGI Symbol;Acc:MGI:1917649]	10.812	10.1915	10.4302	6.11214	7.39036	10.3937	9.08491	15.47	10.6414	10.9742	11.0641	9.33755	18.6379	17.6226	13.7328	16.1098	0.816065	0.766866	0.010308	ENSMUSG00000027803	Wwtr1	0.341577	0.383573	0.560663	0.138443	0.115609	0.933162	0.341811	0.437551	3.32127	6.09253	0.742893	1.39782	2.37441
ENSMUSG00000025192	Entpd7	ectonucleoside triphosphate diphosphohydrolase 7 Gene [Source:MGI Symbol;Acc:MGI:2135885]	2.70301	2.47901	3.82442	4.4452	3.87114	4.87203	2.83903	2.81272	1.97062	4.11531	2.86848	4.33529	7.32202	8.24889	5.74862	5.68583	1.00547	0.766501	0.0103962	ENSMUSG00000025192	Entpd7	0.360345	0.730492	0.936164	0.0682828	0.0472536	1	0.623283	0.247367	1.64761	1.45214	0.368959	0.694229	1.17925
ENSMUSG00000025780	Itih5	inter-alpha (globulin) inhibitor H5 Gene [Source:MGI Symbol;Acc:MGI:1925751]	24.0267	21.7602	28.1616	33.8946	30.9691	36.7026	18.7376	21.9392	22.8592	19.8907	30.7337	27.6792	98.5145	106.111	49.1826	49.9089	1.49379	0.766443	0.0103981	ENSMUSG00000025780	Itih5	0.225998	0.544664	1.43603	1.19715e-09	-0.033321	0.98095	1.17805	2.45161e-07	24.6033	-3.09471	5.51056	10.3686	17.6127
ENSMUSG00000054764	Mtnr1a	melatonin receptor 1A Gene [Source:MGI Symbol;Acc:MGI:102967]	0	0.55089	0	0.555649	0.351922	0	0.567807	0	0	0	0	0	3.99383	7.49899	2.55494	2.21116	3.8771	0.766236	0.0104277	ENSMUSG00000054764	Mtnr1a			32.0227	8.57623e-08			4.21883	2.48303e-06	1.91435	-2.11827	0.429051	0.807297	1.37132
ENSMUSG00000074802	Gas2l3	growth arrest-specific 2 like 3 Gene [Source:MGI Symbol;Acc:MGI:1918780]	4.20468	1.37723	1.04302	0	4.92691	5.19683	0	3.094	3.153	0.685885	5.73695	4.33529	21.9661	22.122	8.30356	7.26522	3.17071	0.766205	0.010422	ENSMUSG00000074802	Gas2l3	1.11792	0.0473155	1.80815	1.23952e-07	1.02277	0.233101	1.70885	1.11054e-07	6.30583	-4.90382	1.41342	2.65948	4.51752
ENSMUSG00000026683	Nuf2	NUF2, NDC80 kinetochore complex component, homolog (S. cerevisiae) Gene [Source:MGI Symbol;Acc:MGI:1914227]	1.802	1.37723	1.3907	0	1.40769	1.29921	0	1.12509	2.36475	2.05766	3.27826	2.33439	8.6533	10.8735	3.19368	2.84291	2.48384	0.766175	0.0104161	ENSMUSG00000026683	Nuf2			1.14183	0.0228112	0.997823	0.324839	2.23702	6.10831e-06	2.71663	-1.87775	0.608976	1.14584	1.94639
ENSMUSG00000022855	Senp2	SUMO/sentrin specific peptidase 2 Gene [Source:MGI Symbol;Acc:MGI:1923076]	17.7197	18.7303	9.03953	18.3364	15.1326	13.6417	19.3054	18.564	13.7944	17.833	19.2598	17.6746	26.6255	26.9964	21.3976	24.9545	0.64741	0.765866	0.0104892	ENSMUSG00000022855	Senp2	0.224944	0.548587	0.455026	0.209015	0.112152	0.936906	0.33479	0.424659	4.40103	11.1907	0.987527	1.85812	3.1563
ENSMUSG00000031826	Usp10	ubiquitin specific peptidase 10 Gene [Source:MGI Symbol;Acc:MGI:894652]	37.2414	37.1851	37.5488	36.6729	34.8403	34.429	33.5006	33.4714	27.9829	30.8648	41.388	32.3479	48.5916	50.9931	44.7115	53.6995	0.413567	0.765816	0.0104888	ENSMUSG00000031826	Usp10	0.0431131	0.953937	0.49434	0.0975348	-0.153017	0.828911	0.292789	0.416229	6.90464	26.7048	1.54954	2.9156	4.95259
ENSMUSG00000020009	Ifngr1	interferon gamma receptor 1 Gene [Source:MGI Symbol;Acc:MGI:107655]	9.01002	11.2933	14.2546	11.6686	7.03844	13.3169	6.81368	9.00072	10.6414	13.7177	9.425	9.67103	31.285	37.12	18.5233	16.7416	1.1652	0.76513	0.0106555	ENSMUSG00000020009	Ifngr1	-0.136266	0.768446	1.14815	0.000143121	-0.106871	0.982173	1.19208	2.15586e-05	7.84418	0.982521	1.76421	3.31952	5.63871
ENSMUSG00000024208	2900010M23Rik	RIKEN cDNA 2900010M23 gene Gene [Source:MGI Symbol;Acc:MGI:1914517]	43.8488	37.1851	35.4628	44.452	34.1364	38.0018	49.3992	39.0969	48.0832	43.2108	42.2076	45.0203	63.9013	54.3677	45.6696	53.6995	0.435331	0.765096	0.0106507	ENSMUSG00000024208	2900010M23Rik	0.158102	0.584284	0.181256	0.642914	0.171506	0.792861	0.181458	0.699585	7.24563	32.516	1.62977	3.06656	5.20901
ENSMUSG00000054364	Rhob	ras homolog gene family, member B Gene [Source:MGI Symbol;Acc:MGI:107949]	2.40267	3.58079	2.43372	2.77825	3.1673	1.29921	1.70342	5.0629	3.153	4.11531	4.91739	3.66832	3.99383	7.12404	7.66483	5.36995	1.10927	0.765044	0.0106366	ENSMUSG00000054364	Rhob	0.259788	0.857475	0.59348	0.319634	0.483211	0.703678	0.824929	0.103502	1.6525	1.08715	0.371759	0.699498	1.1882
ENSMUSG00000081269	Gm14659	predicted gene 14659 Pseudogene [Source:MGI Symbol;Acc:MGI:3705713]	6.60735	4.40712	6.95348	2.77825	7.39036	5.84643	7.38149	8.1569	9.85312	6.85885	8.60543	8.00361	14.644	10.4986	10.5391	8.52874	1.09154	0.764997	0.0106355	ENSMUSG00000081269	Gm14659	0.590183	0.148679	0.262052	0.601303	0.662315	0.212064	0.325955	0.535614	2.51927	3.64923	0.566838	1.06656	1.81171
ENSMUSG00000061488	Rpl27a-ps1	ribosomal protein L27A, pseudogene 1 Pseudogene [Source:MGI Symbol;Acc:MGI:3645354]	40.5451	38.0114	39.2872	33.339	35.8961	26.9585	32.9328	38.8156	33.1065	42.5249	39.7489	32.3479	57.2449	44.9939	53.3344	45.4866	0.411333	0.764992	0.0106226	ENSMUSG00000061488	Rpl27a-ps1	-0.00135413	1	0.362948	0.274382	-0.0470465	1	0.319881	0.351689	7.29245	27.2382	1.64084	3.08738	5.24439
ENSMUSG00000049265	Kcnk3	potassium channel, subfamily K, member 3 Gene [Source:MGI Symbol;Acc:MGI:1100509]	6.60735	6.05979	6.95348	8.33474	2.46345	4.87203	4.54246	5.34418	7.09424	6.85885	6.9663	8.67058	13.9784	11.6234	10.5391	7.26522	0.634776	0.764864	0.0106445	ENSMUSG00000049265	Kcnk3	-0.477719	0.315666	0.408542	0.386335	0.144726	0.989241	1.02669	0.0089152	2.61951	2.92351	0.58964	1.10946	1.88459
ENSMUSG00000037411	Serpine1	serine (or cysteine) peptidase inhibitor, clade E, member 1 Gene [Source:MGI Symbol;Acc:MGI:97608]	0.901002	0.55089	1.3907	0	0.351922	0.974405	0.567807	0.281272	0.394125	0.685885	2.45869	2.0009	2.66255	4.87434	1.91621	2.21116	2.03682	0.764577	0.0106835	ENSMUSG00000037411	Serpine1			0.886189	0.242719			2.18588	0.00520743	1.16568	-0.596865	0.262626	0.494154	0.839395
ENSMUSG00000026360	Rgs2	regulator of G-protein signaling 2 Gene [Source:MGI Symbol;Acc:MGI:1098271]	5.70635	4.40712	6.60581	6.66779	7.39036	9.09445	4.54246	7.59436	9.85312	11.66	2.86848	8.3371	19.9692	20.6222	9.26167	12.9511	1.42515	0.764534	0.0106816	ENSMUSG00000026360	Rgs2	0.550951	0.26017	0.841361	0.0230534	0.480608	0.51633	0.787996	0.0211569	4.68556	1.23887	1.0558	1.98657	3.3745
ENSMUSG00000037902	Sirpa	signal-regulatory protein alpha Gene [Source:MGI Symbol;Acc:MGI:108563]	6.00668	10.7424	9.3872	7.22344	10.2057	12.9921	5.11026	8.1569	11.4296	7.54474	9.83478	10.0045	41.2696	45.7438	17.2459	18.0051	1.87383	0.764492	0.0106793	ENSMUSG00000037902	Sirpa	0.327083	0.494312	1.4736	1.26832e-07	0.238889	0.829957	1.38722	1.74083e-07	11.0307	-4.35944	2.48588	4.67741	7.94529
ENSMUSG00000018654	Ikzf1	IKAROS family zinc finger 1 Gene [Source:MGI Symbol;Acc:MGI:1342540]	1.802	1.92812	1.3907	1.66695	1.40769	1.62401	1.70342	0.562545	0.788249	4.11531	0.409782	1.00045	4.65947	3.74949	4.79052	3.79055	1.32368	0.764362	0.0106876	ENSMUSG00000018654	Ikzf1			1.63201	0.0199387			1.51395	0.0179167	1.3749	-0.130316	0.309973	0.583243	0.990726
ENSMUSG00000029064	Gnb1	guanine nucleotide binding protein (G protein), beta 1 Gene [Source:MGI Symbol;Acc:MGI:95781]	28.5317	29.7481	23.6418	25.0042	26.7461	33.4546	34.0684	28.4085	30.7417	29.4931	34.0119	28.6796	57.9105	74.9899	46.3083	34.4308	0.998568	0.764038	0.0107664	ENSMUSG00000029064	Gnb1	0.347199	0.150599	0.677596	0.0130243	0.204338	0.736696	0.525774	0.071064	12.5414	14.0213	2.83037	5.32559	9.04632
ENSMUSG00000023991	Foxp4	forkhead box P4 Gene [Source:MGI Symbol;Acc:MGI:1921373]	13.2147	11.5687	11.8209	11.6686	9.14997	10.3937	10.2205	9.28199	14.1885	17.1471	16.8011	15.3403	21.9661	19.1224	15.3297	13.5828	0.53616	0.76403	0.0107544	ENSMUSG00000023991	Foxp4	-0.147101	0.803152	0.0275761	1	0.390377	0.450314	0.562304	0.135024	3.3837	8.03568	0.763658	1.43689	2.44078
ENSMUSG00000082872	Gm15773	predicted gene 15773 Pseudogene [Source:MGI Symbol;Acc:MGI:3783214]	30.3337	29.1972	30.2477	30.5607	27.098	34.7538	26.6869	28.4085	29.1652	30.1789	26.6359	38.0172	73.8859	75.3648	42.4759	40.1167	0.946042	0.764024	0.0107417	ENSMUSG00000082872	Gm15773	0.13805	0.714773	0.767268	0.00328231	0.0642004	0.98318	0.689723	0.0080611	14.2709	12.76	3.22081	6.06025	10.2943
ENSMUSG00000020810	Cygb	cytoglobin Gene [Source:MGI Symbol;Acc:MGI:2149481]	27.6307	20.3829	17.7314	18.8921	29.5615	34.429	24.4157	24.752	21.6769	20.5766	31.963	41.0185	81.8735	65.2412	35.4498	44.8549	1.42599	0.763828	0.0107837	ENSMUSG00000020810	Cygb	0.580564	0.00816151	0.824984	0.00111147	0.474841	0.18379	0.703504	0.00663166	16.3641	5.90192	3.6955	6.95342	11.8114
ENSMUSG00000024542	Cep192	centrosomal protein 192 Gene [Source:MGI Symbol;Acc:MGI:1918049]	0.600668	0.55089	0.695348	0.555649	1.05577	1.62401	0.567807	0.562545	1.5765	0	2.04891	1.00045	5.32511	7.12404	3.19368	1.5794	2.84163	0.763706	0.0107757	ENSMUSG00000024542	Cep192			1.60155	0.00593489			1.80955	0.00290261	1.79004	-1.29553	0.4044	0.760915	1.29253
ENSMUSG00000060198	Gm11353	predicted gene 11353 Gene [Source:MGI Symbol;Acc:MGI:3649794]	26.4294	26.9936	24.6849	20.0034	26.3942	23.7105	31.2294	28.4085	24.8299	22.6342	33.6022	31.3475	48.5916	40.4945	31.9368	35.6944	0.675674	0.763496	0.010822	ENSMUSG00000060198	Gm11353	0.299956	0.239051	0.357186	0.282791	0.206335	0.752379	0.244917	0.547546	6.73004	18.3469	1.52143	2.86272	4.86276
ENSMUSG00000031245	Hmgn5	high-mobility group nucleosome binding domain 5 Gene [Source:MGI Symbol;Acc:MGI:1355295]	261.891	267.457	243.72	262.267	250.217	270.885	202.707	225.299	260.911	280.527	320.45	309.806	479.26	493.808	281.363	328.199	0.612227	0.763234	0.0108547	ENSMUSG00000031245	Hmgn5	0.042727	0.921137	0.316935	0.272669	0.189286	0.636711	0.460076	0.0675689	74.9458	168.503	16.9567	31.9055	54.1963
ENSMUSG00000082485	Gm15693	predicted gene 15693 Pseudogene [Source:MGI Symbol;Acc:MGI:3783134]	2.70301	3.30534	1.04302	1.66695	2.81538	3.24802	3.40684	3.094	2.75887	2.74354	2.86848	2.33439	10.6502	8.99879	4.47115	5.05407	1.74257	0.762946	0.0109095	ENSMUSG00000082485	Gm15693	0.605436	0.378899	1.28314	0.00703897	0.213174	0.929693	0.88544	0.069098	2.34747	-0.176282	0.5316	1.00025	1.69908
ENSMUSG00000022285	Ywhaz	tyrosine 3-monooxygenase/tryptophan 5-monooxygenase activation protein, zeta polypeptide Gene [Source:MGI Symbol;Acc:MGI:109484]	106.018	113.759	117.514	121.132	115.079	111.407	98.7984	114.759	115.873	124.831	114.739	126.39	229.645	252.341	133.815	152.254	0.744533	0.762905	0.010907	ENSMUSG00000022285	Ywhaz	0.115361	0.689822	0.550603	0.0301311	0.0840882	0.924777	0.518447	0.0379293	40.2496	65.707	9.11596	17.1525	29.1361
ENSMUSG00000056201	Cfl1	cofilin 1, non-muscle Gene [Source:MGI Symbol;Acc:MGI:101757]	102.114	117.891	122.381	129.466	142.88	148.11	134.002	142.605	142.673	129.632	126.623	130.392	272.246	261.34	173.417	160.151	0.877954	0.762859	0.010906	ENSMUSG00000056201	Cfl1	0.439756	0.00852494	0.590931	0.0169757	0.182025	0.70176	0.330091	0.255458	44.1294	77.0707	9.99614	18.8086	31.9493
ENSMUSG00000006005	Tpr	translocated promoter region Gene [Source:MGI Symbol;Acc:MGI:1922066]	141.758	139.651	125.163	128.355	137.953	128.297	115.833	105.196	120.602	150.895	127.442	140.73	338.144	340.079	177.888	182.262	0.956914	0.762843	0.0108964	ENSMUSG00000006005	Tpr	0.0297465	0.954973	0.81652	0.000375854	0.0196242	1	0.804378	0.000271582	66.3807	49.436	15.0372	28.2939	48.0614
ENSMUSG00000030707	Coro1a	coronin, actin binding protein 1A Gene [Source:MGI Symbol;Acc:MGI:1345961]	1.802	2.20356	2.08605	2.77825	5.63075	4.54722	3.40684	1.68763	2.75887	2.74354	2.86848	3.00135	10.6502	11.9984	6.38736	5.36995	1.95567	0.762468	0.010991	ENSMUSG00000030707	Coro1a	0.97197	0.0804564	1.44625	0.000910202	0.420574	0.851559	0.888147	0.0466209	2.83124	-0.45299	0.642114	1.2082	2.0523
ENSMUSG00000069910	Ccdc99	coiled-coil domain containing 99 Gene [Source:MGI Symbol;Acc:MGI:1917635]	0	0	0	0	0.351922	1.29921	0	0.281272	0.394125	0.685885	0	0.333484	2.66255	6.74909	2.55494	1.89528	#DIV/0!	0.762226	0.0110473	ENSMUSG00000069910	Ccdc99			3.35433	0.00012071			2.4503	0.000802476	1.63287	-1.7061	0.370608	0.697333	1.18453
ENSMUSG00000081260	Gm13149	predicted gene 13149 Pseudogene [Source:MGI Symbol;Acc:MGI:3651738]	42.9478	46.5502	40.3302	48.8971	65.4575	52.6179	59.0519	59.911	59.1187	65.1591	54.9109	57.0257	71.2233	76.1147	61.638	72.9681	0.657665	0.762218	0.0110354	ENSMUSG00000081260	Gm13149	0.582642	0.00113026	0.16613	0.68407	0.413553	0.158965	-0.00326768	1	9.667	41.9024	2.19416	4.12851	7.0129
ENSMUSG00000054387	Mdm4	transformed mouse 3T3 cell double minute 4 Gene [Source:MGI Symbol;Acc:MGI:107934]	8.40935	9.36513	5.56279	4.4452	6.68652	6.82084	7.9493	6.46927	3.94125	8.23062	6.9663	12.3389	16.641	15.3729	11.1779	11.3717	0.973759	0.762133	0.0110459	ENSMUSG00000054387	Mdm4	0.0846913	0.879314	0.660564	0.0774811	0.142865	0.924777	0.701058	0.0738041	3.38207	3.09795	0.767846	1.44477	2.45416
ENSMUSG00000038844	Kif16b	kinesin family member 16B Gene [Source:MGI Symbol;Acc:MGI:1098240]	9.31035	7.98791	8.34418	8.33474	7.74229	8.44485	5.11026	6.46927	7.48837	8.91651	13.9326	13.0059	15.9753	14.2481	10.8585	12.3193	0.652306	0.762128	0.0110327	ENSMUSG00000038844	Kif16b	-0.0917249	0.88897	0.169614	0.768577	0.38662	0.607501	0.642716	0.0976795	2.87763	5.00348	0.653331	1.2293	2.08815
ENSMUSG00000019214	Chtf18	CTF18, chromosome transmission fidelity factor 18 homolog (S. cerevisiae) Gene [Source:MGI Symbol;Acc:MGI:2384887]	0	0.55089	0	0	0.351922	0.324802	0	0	0.788249	0	0.409782	0	9.98458	11.2485	2.55494	2.84291	5.59519	0.761741	0.011132	ENSMUSG00000019214	Chtf18			4.17161	1.2778e-09			4.84411	1.12702e-11	3.27982	-3.77114	0.745546	1.40281	2.38289
ENSMUSG00000068086	Cyp2d9	cytochrome P450, family 2, subfamily d, polypeptide 9 Gene [Source:MGI Symbol;Acc:MGI:88606]	122.236	107.148	117.166	107.24	104.169	102.962	153.308	155.825	132.032	109.742	90.1521	89.3737	177.06	188.975	250.704	268.497	0.964034	0.761639	0.0111476	ENSMUSG00000068086	Cyp2d9	0.354983	0.0428188	1.00286	7.83597e-06	-0.0956173	0.909864	0.545082	0.0272936	50.2998	56.6011	11.4375	21.5206	36.556
ENSMUSG00000042041	2010003K11Rik	RIKEN cDNA 2010003K11 gene Gene [Source:MGI Symbol;Acc:MGI:1917111]	13.515	7.43702	17.7314	16.1138	20.4115	14.6161	18.1698	20.8142	18.918	24.006	16.3913	15.0068	56.5793	64.4913	27.785	26.8497	1.68098	0.761601	0.0111444	ENSMUSG00000042041	2010003K11Rik	0.653105	0.016881	1.12211	3.06468e-05	0.453423	0.332369	0.935686	0.000305801	14.1317	-0.396097	3.21373	6.04692	10.2716
ENSMUSG00000083502	Gm14861	predicted gene 14861 Pseudogene [Source:MGI Symbol;Acc:MGI:3802070]	14.7164	12.1196	7.64883	16.6695	16.5403	13.6417	10.7883	15.47	20.1004	20.5766	15.9815	16.0072	33.9476	28.1212	19.4814	18.0051	0.960644	0.761596	0.0111312	ENSMUSG00000083502	Gm14861	0.37157	0.308976	0.328222	0.41219	0.529961	0.214412	0.497964	0.129864	5.87399	7.48213	1.33584	2.5135	4.26956
ENSMUSG00000038759	Nup205	nucleoporin 205 Gene [Source:MGI Symbol;Acc:MGI:2141625]	1.50167	1.92812	1.04302	0.555649	1.40769	1.94881	3.97465	0.843817	1.5765	1.37177	4.09782	2.33439	9.31894	5.99919	3.83241	4.10643	2.20948	0.761562	0.011127	ENSMUSG00000038759	Nup205			1.0691	0.0366022			1.32764	0.0172031	2.12202	-0.74981	0.482634	0.908119	1.54258
ENSMUSG00000034158	Lrrc58	leucine rich repeat containing 58 Gene [Source:MGI Symbol;Acc:MGI:2443542]	712.693	657.488	755.844	823.472	689.415	655.45	727.361	701.775	742.531	794.941	614.264	615.611	1547.61	1511.05	927.125	990.913	0.754719	0.761551	0.0111156	ENSMUSG00000034158	Lrrc58	0.0789282	0.777791	0.724645	0.00141162	-0.0782149	0.919794	0.562569	0.0157059	265.281	389.815	60.3376	113.531	192.849
ENSMUSG00000070372	Capza1	capping protein (actin filament) muscle Z-line, alpha 1 Gene [Source:MGI Symbol;Acc:MGI:106227]	10.5117	11.2933	6.95348	8.89039	8.09421	8.76965	6.24588	8.43817	9.85312	9.60239	9.01521	7.00316	14.644	14.623	11.8166	12.0034	0.495757	0.761328	0.0111527	ENSMUSG00000070372	Capza1	-0.0752858	0.924641	0.49697	0.254484	-0.11689	0.997173	0.462251	0.288425	2.31183	5.92165	0.526189	0.990072	1.68179
ENSMUSG00000028378	Ptgr1	prostaglandin reductase 1 Gene [Source:MGI Symbol;Acc:MGI:1914353]	4.20468	5.5089	5.56279	6.66779	15.8365	12.6673	5.67807	9.00072	7.48837	6.85885	5.32717	5.66923	81.2079	94.1123	37.366	22.7433	3.42339	0.761274	0.011154	ENSMUSG00000028378	Ptgr1	1.22713	9.12685e-05	3.06806	7.55968e-29	0.239423	0.870447	2.09321	2.2147e-18	25.5853	-23.2159	5.82437	10.9591	18.6157
ENSMUSG00000032218	Ccnb2	cyclin B2 Gene [Source:MGI Symbol;Acc:MGI:88311]	0	0.275445	0	0.555649	1.05577	1.94881	1.70342	0.562545	1.97062	0	0.409782	0.333484	36.6101	38.6198	10.5391	9.1605	6.8357	0.761073	0.0111847	ENSMUSG00000032218	Ccnb2			4.80774	2.85929e-29			3.88606	4.74366e-25	11.5844	-13.25	2.6388	4.96513	8.43403
ENSMUSG00000025154	Arhgap19	Rho GTPase activating protein 19 Gene [Source:MGI Symbol;Acc:MGI:1918335]	0.901002	2.20356	3.12907	0.555649	0.703844	1.62401	1.13561	1.40636	2.75887	0.685885	2.04891	1.66742	9.31894	5.99919	2.87431	4.73819	1.75595	0.760951	0.0112061	ENSMUSG00000025154	Arhgap19			1.3968	0.00462616	0.0915803	1	1.84131	0.000462486	2.15366	-1.05932	0.490763	0.923415	1.56856
ENSMUSG00000006678	Pola1	polymerase (DNA directed), alpha 1 Gene [Source:MGI Symbol;Acc:MGI:99660]	8.10902	9.08969	5.56279	6.66779	9.85382	10.3937	7.38149	8.71945	4.7295	8.91651	11.0641	11.6719	25.9599	31.8707	14.0522	13.8987	1.54341	0.760863	0.0112035	ENSMUSG00000006678	Pola1	0.467047	0.231839	1.0909	0.000467834	0.299532	0.742603	0.919048	0.0029977	6.70209	0.329324	1.52766	2.87442	4.88265
ENSMUSG00000063816	Gm4987	predicted gene 4987 Gene [Source:MGI Symbol;Acc:MGI:3647751]	215.64	222.56	191.568	183.92	169.275	175.068	157.85	173.545	195.88	187.247	192.188	172.745	234.305	261.34	251.662	229.013	0.262877	0.76085	0.0111928	ENSMUSG00000063816	Gm4987	-0.0992341	0.716996	0.293203	0.332281	-0.109893	0.858375	0.27859	0.372875	28.7115	151.953	6.54469	12.3144	20.9179
ENSMUSG00000028433	Ubap2	ubiquitin-associated protein 2 Gene [Source:MGI Symbol;Acc:MGI:1916176]	24.6274	21.2093	18.4267	22.226	24.2826	24.3601	26.1191	23.6269	19.3121	21.2624	18.85	21.6764	59.2418	53.6178	35.1305	32.8514	1.06413	0.760469	0.011277	ENSMUSG00000028433	Ubap2	0.348768	0.192936	1.03084	9.40326e-05	-0.0845335	0.96743	0.591259	0.0376711	11.1178	8.9871	2.53728	4.77413	8.10958
ENSMUSG00000066245	Gm10156	predicted gene 10156 Pseudogene [Source:MGI Symbol;Acc:MGI:3642344]	7.80868	7.98791	11.1256	11.6686	18.2999	13.9665	12.4918	10.6884	7.09424	6.17297	11.4739	10.338	31.285	31.8707	19.1621	24.0068	1.46215	0.760329	0.0113042	ENSMUSG00000066245	Gm10156	0.730894	0.0144263	1.45117	3.68075e-07	-0.0448704	0.985351	0.664796	0.0316375	7.46751	1.99417	1.70496	3.20804	5.44934
ENSMUSG00000085227	6330418K02Rik	RIKEN cDNA 6330418K02 gene Gene [Source:MGI Symbol;Acc:MGI:3697416]	5.70635	3.30534	5.21511	5.00084	4.57499	4.22242	3.40684	4.21909	5.12362	4.11531	3.68804	4.66877	7.98766	7.87394	7.9842	5.36995	0.603564	0.760216	0.0113235	ENSMUSG00000085227	6330418K02Rik	-0.0121013	1	0.62059	0.222345	-0.0828304	1	0.548908	0.295701	1.4237	2.72862	0.325172	0.611839	1.0393
ENSMUSG00000060332	Tmc2	transmembrane channel-like gene family 2 Gene [Source:MGI Symbol;Acc:MGI:2151017]	8.10902	6.61068	8.34418	8.33474	6.3346	7.47044	5.11026	7.31308	7.48837	6.17297	10.6543	7.67013	9.31894	13.1232	10.2198	13.5828	0.558588	0.760203	0.0113129	ENSMUSG00000060332	Tmc2	-0.0347837	0.988276	0.456059	0.327211	0.0775395	1	0.569375	0.186129	2.1932	4.75499	0.500942	0.942568	1.60109
ENSMUSG00000021811	Dnajc9	DnaJ (Hsp40) homolog, subfamily C, member 9 Gene [Source:MGI Symbol;Acc:MGI:1915326]	6.00668	4.68257	6.25814	7.22344	7.39036	5.84643	6.24588	5.62545	6.70012	6.17297	4.50761	7.00316	27.2912	31.1208	12.4553	11.6875	1.77209	0.760159	0.0113116	ENSMUSG00000021811	Dnajc9	0.257219	0.719082	1.59411	5.09152e-07	0.0715198	1	1.4034	3.97415e-06	7.29561	-2.66446	1.6666	3.13586	5.32673
ENSMUSG00000049583	Grm5	glutamate receptor, metabotropic 5 Gene [Source:MGI Symbol;Acc:MGI:1351342]	0.901002	1.92812	2.08605	2.2226	3.1673	2.27361	2.27123	2.25018	2.36475	3.42943	2.45869	0.666968	4.65947	3.37455	4.47115	4.73819	1.2725	0.760028	0.0113217	ENSMUSG00000049583	Grm5	0.705409	0.417106	1.00353	0.15304	0.246858	0.950752	0.552139	0.492995	1.10631	0.819354	0.252827	0.475717	0.808077
ENSMUSG00000045838	A430105I19Rik	RIKEN cDNA A430105I19 gene Gene [Source:MGI Symbol;Acc:MGI:2685199]	4.80534	4.13168	3.82442	4.4452	5.27883	5.84643	5.11026	4.78163	5.51775	3.42943	8.19565	4.33529	7.98766	7.87394	7.02609	7.89698	0.839248	0.759832	0.0113513	ENSMUSG00000045838	A430105I19Rik	0.461148	0.401344	0.404916	0.462855	0.367388	0.792861	0.304595	0.671594	1.49478	3.10905	0.341813	0.643152	1.09249
ENSMUSG00000022895	Ets2	E26 avian leukemia oncogene 2, 3' domain Gene [Source:MGI Symbol;Acc:MGI:95456]	24.6274	24.5146	19.4698	8.33474	23.5788	22.4113	31.7972	23.9082	20.8886	24.6919	18.0304	20.3425	67.8951	71.9903	36.7273	37.9055	1.47917	0.759712	0.0113583	ENSMUSG00000022895	Ets2	0.478146	0.0230682	1.23283	1.26034e-06	0.0544953	0.936906	0.796478	0.00242102	15.8252	2.86144	3.62011	6.81155	11.5705
ENSMUSG00000081094	Rpl19-ps11	ribosomal protein L19, pseudogene 11 Pseudogene [Source:MGI Symbol;Acc:MGI:3642193]	128.843	137.998	144.285	135.578	140.769	121.801	137.409	139.792	149.767	125.517	128.672	134.394	205.017	219.345	156.81	162.678	0.444249	0.759704	0.0113465	ENSMUSG00000081094	Rpl19-ps11	0.150145	0.532336	0.357172	0.211376	-0.00750353	1	0.193345	0.603366	25.2164	105.086	5.76856	10.8541	18.4373
ENSMUSG00000044968	Napepld	N-acyl phosphatidylethanolamine phospholipase D Gene [Source:MGI Symbol;Acc:MGI:2140885]	0.300334	0.275445	0	0	1.40769	0.649604	1.13561	0.843817	0.788249	2.74354	0.819565	2.0009	3.32819	2.2497	2.23557	1.5794	4.02798	0.75968	0.0113394	ENSMUSG00000044968	Napepld			0.498828	0.68407			0.936269	0.315362	0.924322	-0.302231	0.211466	0.397892	0.67588
ENSMUSG00000059173	Pde1a	phosphodiesterase 1A, calmodulin-dependent Gene [Source:MGI Symbol;Acc:MGI:1201792]	2.70301	2.20356	1.3907	2.2226	2.11153	3.24802	1.70342	1.68763	2.75887	4.11531	2.45869	5.33574	6.65638	6.74909	4.15178	3.15879	1.28185	0.759627	0.0113266	ENSMUSG00000059173	Pde1a	0.222541	0.883111	0.339678	0.600124	0.7963	0.427859	0.908209	0.111727	1.55203	0.64706	0.355131	0.668211	1.13506
ENSMUSG00000005575	Ube2m	ubiquitin-conjugating enzyme E2M (UBC12 homolog, yeast) Gene [Source:MGI Symbol;Acc:MGI:108278]	81.9912	70.2385	72.3162	69.4562	78.1267	71.4564	74.9505	73.6934	82.3721	63.1014	70.0728	79.3692	109.83	109.485	87.5068	86.5509	0.420073	0.759598	0.0113212	ENSMUSG00000005575	Ube2m	0.185678	0.445812	0.306714	0.325086	0.0226535	1	0.134399	0.773191	12.257	59.1526	2.80486	5.2776	8.9648
ENSMUSG00000018921	Pelp1	proline, glutamic acid and leucine rich protein 1 Gene [Source:MGI Symbol;Acc:MGI:1922523]	29.4327	28.3708	29.2046	26.6712	32.3768	30.2066	24.9835	25.3145	22.4651	33.6084	26.2261	29.3466	50.5885	55.8675	31.9368	44.2231	0.683842	0.759513	0.0113322	ENSMUSG00000018921	Pelp1	0.158308	0.658921	0.613382	0.0355291	-0.0389795	1	0.420924	0.178646	8.72105	17.6951	1.99624	3.75609	6.3803
ENSMUSG00000017146	Brca1	breast cancer 1 Gene [Source:MGI Symbol;Acc:MGI:104537]	0.600668	0.55089	0.347674	0.555649	0.703844	2.27361	0	1.40636	1.18237	0.685885	0.819565	0.333484	12.6471	13.8731	4.47115	3.47467	4.06805	0.759409	0.0113487	ENSMUSG00000017146	Brca1			3.33445	2.87448e-10			2.43736	3.40431e-08	3.9421	-3.96999	0.902632	1.69838	2.88496
ENSMUSG00000032246	Calml4	calmodulin-like 4 Gene [Source:MGI Symbol;Acc:MGI:1922850]	0.901002	0.826335	1.04302	0.555649	1.75961	0.649604	1.13561	1.40636	0.394125	0	0.819565	0.666968	3.32819	5.24929	2.55494	3.15879	2.10326	0.759123	0.0114199	ENSMUSG00000032246	Calml4			2.66934	0.000240229			1.26691	0.0651005	1.27299	-0.640473	0.291739	0.548934	0.932447
ENSMUSG00000026020	Nop58	NOP58 ribonucleoprotein homolog (yeast) Gene [Source:MGI Symbol;Acc:MGI:1933184]	51.0568	58.9453	46.2407	44.452	46.4537	55.2163	61.3231	44.441	31.1359	49.3837	34.4217	45.0203	141.781	118.484	85.5906	82.7604	1.09468	0.75906	0.0114245	ENSMUSG00000026020	Nop58	0.191938	0.422564	1.31318	1.34726e-08	-0.341919	0.365934	0.772618	0.00121889	28.0843	14.4526	6.43752	12.1128	20.5754
ENSMUSG00000056124	B4galt6	UDP-Gal:betaGlcNAc beta 1,4-galactosyltransferase, polypeptide 6 Gene [Source:MGI Symbol;Acc:MGI:1928380]	24.0267	16.8022	20.5128	23.3373	23.2269	19.1633	27.8225	23.0643	28.7711	24.6919	29.9141	29.3466	32.6163	31.1208	31.9368	26.5339	0.529261	0.758806	0.0114863	ENSMUSG00000056124	B4galt6	0.304293	0.287041	0.0171524	1	0.449329	0.249028	0.147584	0.818446	4.33168	18.4264	0.993698	1.86973	3.17602
ENSMUSG00000028771	Ptpn12	protein tyrosine phosphatase, non-receptor type 12 Gene [Source:MGI Symbol;Acc:MGI:104673]	23.1257	17.6285	19.4698	16.6695	19.0038	19.4881	14.763	18.564	17.7356	22.6342	31.5533	27.6792	29.9537	38.6198	27.1463	25.2703	0.653957	0.758695	0.0115051	ENSMUSG00000028771	Ptpn12	0.0771923	0.898273	0.178709	0.682928	0.378766	0.388239	0.478594	0.142912	5.98034	12.894	1.37237	2.58224	4.38633
ENSMUSG00000084073	Gm11910	predicted gene 11910 Pseudogene [Source:MGI Symbol;Acc:MGI:3651484]	53.1591	43.5203	39.2872	51.1197	49.621	49.6947	51.1026	55.6919	59.1187	69.2744	40.1587	41.6855	137.787	154.854	66.4285	83.0763	1.24082	0.758661	0.011501	ENSMUSG00000084073	Gm11910	0.318339	0.154291	0.948602	7.82889e-05	0.164573	0.759369	0.804087	0.000584161	31.056	12.4448	7.12752	13.4111	22.7807
ENSMUSG00000042742	B630005N14Rik	RIKEN cDNA B630005N14 gene Gene [Source:MGI Symbol;Acc:MGI:2141466]	47.4528	51.5082	52.1511	43.8963	56.6595	50.6691	44.8567	51.4729	61.0893	64.4732	67.2043	79.3692	103.84	81.364	63.8736	62.86	0.677719	0.758641	0.011493	ENSMUSG00000042742	B630005N14Rik	0.231609	0.35077	0.0774914	0.86858	0.489847	0.0500379	0.331495	0.286581	14.5705	36.6004	3.34421	6.29244	10.6887
ENSMUSG00000022037	Clu	clusterin Gene [Source:MGI Symbol;Acc:MGI:88423]	1625.41	1478.04	1572.18	1594.16	2127.37	2056	2418.86	2098.57	1521.72	1554.22	1433.83	1559.04	5978.1	6043.81	3039.1	3307.89	1.55078	0.758239	0.0115996	ENSMUSG00000022037	Clu	0.641665	1.8037e-06	1.46895	9.09131e-13	-0.0349327	0.995459	0.787319	0.000211476	1371.97	125.866	315.287	593.241	1007.71
ENSMUSG00000040584	Abcb1a	ATP-binding cassette, sub-family B (MDR/TAP), member 1A Gene [Source:MGI Symbol;Acc:MGI:97570]	44.1491	56.7417	66.0581	66.1223	55.6037	63.0115	56.2129	47.535	72.5189	59.672	72.1217	64.3624	103.174	100.861	71.8578	67.5982	0.559503	0.75807	0.0116219	ENSMUSG00000040584	Abcb1a	0.105914	0.760593	0.235961	0.487863	0.231181	0.620105	0.354345	0.248814	14.746	41.6053	3.39049	6.37952	10.8366
ENSMUSG00000036678	Aaas	achalasia, adrenocortical insufficiency, alacrimia Gene [Source:MGI Symbol;Acc:MGI:2443767]	9.91102	6.61068	6.95348	7.22344	5.98268	8.76965	5.11026	8.1569	10.2472	5.48708	5.73695	7.67013	31.285	25.8715	15.3297	11.6875	1.4552	0.758049	0.0116139	ENSMUSG00000036678	Aaas	0.0789091	0.988956	1.3337	1.35458e-05	-0.0332956	1	1.22019	3.49008e-05	6.89291	-0.989993	1.58497	2.98226	5.06582
ENSMUSG00000041920	Slc16a6	solute carrier family 16 (monocarboxylic acid transporters), member 6 Gene [Source:MGI Symbol;Acc:MGI:2144585]	12.3137	12.9459	14.6023	12.2243	12.3173	9.41925	9.65272	15.47	6.70012	14.4036	7.37608	8.3371	27.9568	28.1212	20.7589	22.7433	0.934958	0.758011	0.011611	ENSMUSG00000041920	Slc16a6	0.0492903	1	1.39775	4.67318e-06	-0.575532	0.297332	0.792666	0.00875408	6.22989	4.09629	1.43268	2.69571	4.57908
ENSMUSG00000069601	Ank3	ankyrin 3, epithelial Gene [Source:MGI Symbol;Acc:MGI:88026]	40.5451	42.1431	36.8535	48.8971	62.9941	65.2852	52.806	59.6298	46.5067	50.0696	71.3022	70.3651	91.8581	86.2384	71.8578	68.5458	0.919069	0.757815	0.0116561	ENSMUSG00000069601	Ank3	0.702409	6.21319e-05	0.312103	0.319937	0.530214	0.0397699	0.134759	0.770818	14.7611	35.223	3.39667	6.39114	10.8563
ENSMUSG00000083841	Gm1947	predicted pseudogene 1947 Pseudogene [Source:MGI Symbol;Acc:MGI:3037805]	22.5251	30.8499	25.0325	25.0042	24.6345	25.9841	28.3903	23.9082	19.3121	16.4612	22.9478	28.6796	51.9198	64.1164	38.6435	40.7484	0.918239	0.757738	0.0116649	ENSMUSG00000083841	Gm1947	0.144508	0.671365	1.03009	5.27744e-05	-0.205355	0.735586	0.660182	0.0165494	11.5397	10.9144	2.65602	4.99755	8.48909
ENSMUSG00000020900	Myh10	myosin, heavy polypeptide 10, non-muscle Gene [Source:MGI Symbol;Acc:MGI:1930780]	17.4194	16.5267	15.2977	18.3364	20.0596	17.2145	19.8732	16.3138	20.8886	20.5766	15.162	17.0077	70.5577	79.1143	36.7273	26.5339	1.65573	0.757597	0.0116936	ENSMUSG00000020900	Myh10	0.283938	0.3892	1.39139	4.12196e-08	0.130011	0.917014	1.23513	4.67726e-07	17.9705	-3.88713	4.13796	7.78594	13.2256
ENSMUSG00000020176	Grb10	growth factor receptor bound protein 10 Gene [Source:MGI Symbol;Acc:MGI:103232]	0.600668	1.10178	0.695348	0	0.703844	2.27361	1.70342	1.12509	1.97062	2.05766	1.63913	2.0009	2.66255	4.49939	1.59684	3.15879	2.31331	0.757438	0.0117274	ENSMUSG00000020176	Grb10			0.559133	0.538956			0.815927	0.378836	1.01359	0.0102047	0.233508	0.439367	0.746331
ENSMUSG00000031886	Ces2e	carboxylesterase 2E Gene [Source:MGI Symbol;Acc:MGI:2443170]	139.055	126.429	114.732	98.3499	173.146	175.718	139.113	138.105	184.056	183.131	137.277	143.065	186.379	215.596	179.165	213.85	0.732218	0.757383	0.0117299	ENSMUSG00000031886	Ces2e	0.549026	0.000333329	0.204498	0.553102	0.443113	0.0464132	0.0969498	0.85219	31.5366	105.475	7.26658	13.6727	23.2252
ENSMUSG00000038811	Gngt2	guanine nucleotide binding protein (G protein), gamma transducing activity polypeptide 2 Gene [Source:MGI Symbol;Acc:MGI:893584]	11.4127	7.43702	10.0826	8.33474	15.4846	8.76965	13.6274	11.8134	9.45899	13.0318	6.9663	7.00316	23.2973	20.6222	22.9945	16.4257	1.16111	0.757339	0.0117288	ENSMUSG00000038811	Gngt2	0.559003	0.0733319	1.15119	0.00037951	-0.0955967	1	0.50181	0.184703	5.02755	4.35821	1.15859	2.17999	3.70304
ENSMUSG00000021823	Vcl	vinculin Gene [Source:MGI Symbol;Acc:MGI:98927]	4.80534	5.78435	5.56279	3.3339	5.98268	8.12004	1.13561	7.31308	9.06487	4.11531	6.55652	4.66877	9.31894	12.3733	10.2198	10.7399	1.13015	0.757285	0.0117167	ENSMUSG00000021823	Vcl	0.455515	0.449317	0.707028	0.0876047	0.320827	0.753244	0.585755	0.140138	2.75163	2.13105	0.634216	1.19333	2.02706
ENSMUSG00000027433	Xrn2	5'-3' exoribonuclease 2 Gene [Source:MGI Symbol;Acc:MGI:894687]	90.4005	95.304	76.4883	88.9039	93.2594	83.1493	91.9847	93.945	80.0073	90.5368	90.1521	94.0424	121.146	136.107	98.6847	111.19	0.411946	0.757271	0.0117065	ENSMUSG00000027433	Xrn2	0.21469	0.335135	0.297798	0.342872	0.0249307	1	0.103366	0.84531	13.9333	72.2209	3.21158	6.04288	10.2647
ENSMUSG00000007646	Rad51c	RAD51 homolog c (S. cerevisiae) Gene [Source:MGI Symbol;Acc:MGI:2150020]	6.30701	11.0178	9.3872	3.3339	10.2057	9.41925	10.2205	8.43817	9.45899	10.9742	13.5228	6.00271	24.6286	21.3721	17.8846	10.424	1.30637	0.757172	0.011708	ENSMUSG00000007646	Rad51c	0.419784	0.224439	0.786429	0.0249165	0.305419	0.626101	0.670101	0.0512681	5.11253	2.70316	1.17878	2.21798	3.76758
ENSMUSG00000052180	Serpinb6c	serine (or cysteine) peptidase inhibitor, clade B, member 6c Gene [Source:MGI Symbol;Acc:MGI:2145481]	0.600668	1.65267	1.3907	0	0.351922	1.62401	0.567807	0.843817	2.36475	1.37177	0.819565	2.0009	10.6502	5.62424	2.87431	3.47467	2.63421	0.757125	0.0117081	ENSMUSG00000052180	Serpinb6c			1.49386	0.00485639			2.2567	4.45605e-05	2.4205	-1.86008	0.55817	1.05025	1.784
ENSMUSG00000022364	Wdr67	WD repeat domain 67 Gene [Source:MGI Symbol;Acc:MGI:2684931]	3.60401	3.30534	3.12907	3.88955	4.92691	3.89762	2.27123	2.25018	2.75887	4.8012	3.27826	6.00271	7.98766	8.24889	6.38736	4.42231	0.957442	0.757018	0.0117263	ENSMUSG00000022364	Wdr67	0.145514	0.960509	0.558219	0.314326	0.307175	0.870447	0.715943	0.155846	1.70256	1.54726	0.392742	0.738979	1.25527
ENSMUSG00000032366	Tpm1	tropomyosin 1, alpha Gene [Source:MGI Symbol;Acc:MGI:98809]	57.9645	47.652	51.4558	45.0076	62.6421	62.0371	47.128	51.7541	53.2068	52.8132	56.55	62.695	203.685	188.6	86.5487	86.2351	1.4835	0.75697	0.0117268	ENSMUSG00000032366	Tpm1	0.313312	0.145189	1.1816	1.66695e-07	0.166317	0.781718	1.03174	2.38982e-06	44.496	0.199497	10.2657	19.3159	32.811
ENSMUSG00000030019	Fbxl14	F-box and leucine-rich repeat protein 14 Gene [Source:MGI Symbol;Acc:MGI:2141676]	1.50167	3.58079	2.08605	1.1113	3.51922	2.59841	1.70342	2.25018	4.33537	2.74354	2.45869	1.66742	4.65947	5.24929	4.79052	3.79055	1.15906	0.756831	0.0117407	ENSMUSG00000030019	Fbxl14	0.385785	0.644801	0.654158	0.354827	0.327259	0.847	0.597564	0.399279	1.18918	0.977096	0.274477	0.516452	0.877272
ENSMUSG00000039239	Tgfb2	transforming growth factor, beta 2 Gene [Source:MGI Symbol;Acc:MGI:98726]	0.901002	0.826335	0.695348	0	0.703844	1.62401	2.27123	0.281272	1.18237	2.74354	2.45869	2.66787	3.32819	4.49939	2.23557	2.21116	2.34096	0.756795	0.0117374	ENSMUSG00000039239	Tgfb2			0.342087	0.753198	1.71028	0.105861	1.22467	0.140764	1.12104	-0.120335	0.258778	0.486914	0.827098
ENSMUSG00000022528	Hes1	hairy and enhancer of split 1 (Drosophila) Gene [Source:MGI Symbol;Acc:MGI:104853]	25.8287	36.0833	29.2046	28.8938	21.8192	17.8641	15.8986	16.5951	33.8947	32.2366	47.9446	44.6868	47.926	56.6174	37.0467	42.6437	0.618377	0.756772	0.0117301	ENSMUSG00000022528	Hes1	-0.564569	0.0135365	0.104959	0.830662	0.423272	0.211967	1.08438	1.48476e-05	11.246	14.2915	2.59616	4.88491	8.29776
ENSMUSG00000032560	Dnajc13	DnaJ (Hsp40) homolog, subfamily C, member 13 Gene [Source:MGI Symbol;Acc:MGI:2676368]	22.8254	18.4548	19.4698	34.4503	21.4672	24.3601	22.7123	21.9392	18.1297	21.9483	28.6848	24.3443	35.2788	38.6198	35.4498	33.7991	0.588466	0.756482	0.0117899	ENSMUSG00000032560	Dnajc13	0.145642	0.779466	0.533566	0.0871951	0.0279776	1	0.413982	0.228657	6.32076	15.6035	1.46047	2.74801	4.66791
ENSMUSG00000038866	Zcchc2	zinc finger, CCHC domain containing 2 Gene [Source:MGI Symbol;Acc:MGI:2444114]	17.4194	20.1075	19.1221	14.4469	20.0596	26.6337	16.4664	18.564	18.918	20.5766	24.1772	22.0099	33.2819	28.8711	23.6332	25.9021	0.651642	0.755985	0.0119278	ENSMUSG00000038866	Zcchc2	0.365094	0.198438	0.273676	0.485053	0.261984	0.653757	0.170116	0.732629	4.52511	14.1783	1.04718	1.97036	3.34695
ENSMUSG00000001056	Nhp2	NHP2 ribonucleoprotein homolog (yeast) Gene [Source:MGI Symbol;Acc:MGI:1098547]	28.5317	22.8619	25.0325	31.1164	24.6345	25.9841	23.8479	22.5018	33.1065	22.6342	22.1283	25.6783	52.5854	59.617	33.5336	36.3261	0.759523	0.755758	0.0119689	ENSMUSG00000001056	Nhp2	0.0359364	0.993285	0.682524	0.0137402	-0.0130145	1	0.627984	0.0243095	10.0207	13.5622	2.32057	4.36636	7.41692
ENSMUSG00000083733	Gm13035	predicted gene 13035 Pseudogene [Source:MGI Symbol;Acc:MGI:3650251]	42.9478	46.5502	40.6779	48.8971	66.5133	52.9427	59.0519	60.1923	59.907	65.1591	54.9109	57.3592	71.889	76.4897	61.638	72.9681	0.660176	0.755674	0.0119377	ENSMUSG00000083733	Gm13035	0.590057	0.000926326	0.163692	0.684442	0.417967	0.156062	-0.00867972	1	9.67659	42.1468	2.24146	4.21751	7.16407
ENSMUSG00000082150	Gm13144	predicted gene 13144 Pseudogene [Source:MGI Symbol;Acc:MGI:3651743]	42.9478	46.5502	40.6779	48.8971	66.5133	52.9427	59.0519	60.1923	59.907	65.1591	54.9109	57.3592	71.889	76.4897	61.638	72.9681	0.660176	0.755674	0.011952	ENSMUSG00000082150	Gm13144	0.590057	0.000926326	0.163692	0.684442	0.417967	0.156062	-0.00867972	1	9.67659	42.1468	2.24146	4.21751	7.16407
ENSMUSG00000081983	Gm13249	predicted gene 13249 Pseudogene [Source:MGI Symbol;Acc:MGI:3649659]	42.9478	46.5502	40.6779	48.8971	66.5133	52.9427	59.0519	60.1923	59.907	65.1591	54.9109	57.3592	71.889	76.4897	61.638	72.9681	0.660176	0.755674	0.0119663	ENSMUSG00000081983	Gm13249	0.590057	0.000926326	0.163692	0.684442	0.417967	0.156062	-0.00867972	1	9.67659	42.1468	2.24146	4.21751	7.16407
ENSMUSG00000084111	Gm15710	predicted gene 15710 Pseudogene [Source:MGI Symbol;Acc:MGI:3783151]	21.0234	19.0057	15.993	15.5582	12.3173	13.3169	13.0596	15.7513	15.765	19.2048	20.4891	14.6733	25.9599	22.122	20.4395	25.5862	0.39475	0.755635	0.0119355	ENSMUSG00000084111	Gm15710	-0.230655	0.55834	0.347439	0.382074	-0.0555587	1	0.525952	0.125784	3.89249	11.5107	0.901754	1.69673	2.88215
ENSMUSG00000046722	Cdc42se1	CDC42 small effector 1 Gene [Source:MGI Symbol;Acc:MGI:1889510]	12.614	11.5687	12.8639	6.11214	13.373	13.9665	11.3561	12.6573	7.48837	15.0895	13.9326	10.338	32.6163	24.7467	19.1621	17.6892	1.12629	0.755486	0.0119671	ENSMUSG00000046722	Cdc42se1	0.378699	0.240781	0.910445	0.0041554	0.0302292	0.982438	0.567935	0.0825268	5.93984	4.60489	1.37669	2.59036	4.40012
ENSMUSG00000049658	Bdp1	B double prime 1, subunit of RNA polymerase III transcription initiation factor IIIB Gene [Source:MGI Symbol;Acc:MGI:1347077]	30.3337	34.4306	36.5058	28.8938	30.6172	35.0786	22.7123	27.846	31.53	35.666	42.6174	43.0194	46.5947	45.7438	38.6435	41.6961	0.407755	0.75545	0.0119497	ENSMUSG00000049658	Bdp1	0.0143181	1	0.0782992	0.894669	0.239877	0.630017	0.303498	0.393813	6.32875	24.9645	1.46699	2.76027	4.68874
ENSMUSG00000037876	Jmjd1c	jumonji domain containing 1C Gene [Source:MGI Symbol;Acc:MGI:1918614]	30.3337	26.7182	23.9895	27.7825	28.5057	27.2833	22.1445	24.1894	24.0416	27.4354	29.0946	28.0126	36.6101	45.7438	31.6174	33.4832	0.438275	0.754931	0.0120812	ENSMUSG00000037876	Jmjd1c	0.0868817	0.859813	0.345376	0.334809	0.00630744	1	0.265684	0.507332	5.27938	20.1932	1.2257	2.30627	3.91755
ENSMUSG00000024803	Ankrd1	ankyrin repeat domain 1 (cardiac muscle) Gene [Source:MGI Symbol;Acc:MGI:1097717]	1.802	1.65267	0.347674	1.66695	0.703844	0.974405	0	0.843817	1.18237	2.05766	4.09782	2.0009	4.65947	2.2497	3.51305	3.15879	1.31216	0.754856	0.0120904	ENSMUSG00000024803	Ankrd1			0.416745	0.643666	0.775247	0.696114	1.97079	0.00268161	1.22346	-0.152214	0.284114	0.534586	0.908075
ENSMUSG00000057738	Spna2	spectrin alpha 2 Gene [Source:MGI Symbol;Acc:MGI:98386]	28.2314	34.4306	28.1616	33.8946	38.0076	38.0018	38.0431	30.6587	39.4125	33.6084	38.9293	32.6814	77.2141	61.4917	42.1566	45.1707	0.857861	0.754815	0.0120885	ENSMUSG00000057738	Spna2	0.379854	0.0994104	0.514584	0.0736926	0.234318	0.668211	0.360629	0.265229	11.6178	20.2149	2.69825	5.07701	8.62406
ENSMUSG00000026991	Pkp4	plakophilin 4 Gene [Source:MGI Symbol;Acc:MGI:109281]	64.8722	74.9211	75.0976	85.0144	62.9941	69.5076	74.9505	62.1612	79.6132	93.9663	91.3815	93.709	108.499	129.733	86.5487	86.5509	0.455794	0.754577	0.0121484	ENSMUSG00000026991	Pkp4	0.0148993	1	0.091418	0.848567	0.272996	0.453919	0.343196	0.266483	16.2016	56.1205	3.76561	7.08533	12.0355
ENSMUSG00000028394	Pole3	polymerase (DNA directed), epsilon 3 (p17 subunit) Gene [Source:MGI Symbol;Acc:MGI:1933378]	22.8254	25.341	27.4663	22.7816	20.4115	26.3089	19.8732	20.5329	24.4357	31.5507	22.9478	25.0113	72.5546	67.8659	28.4237	40.4326	1.08847	0.75454	0.0121453	ENSMUSG00000028394	Pole3	-0.00421746	1	0.880361	0.000907286	0.0634423	0.964854	0.954261	0.000124181	14.689	6.15003	3.41442	6.42453	10.913
ENSMUSG00000010307	Tmem86a	transmembrane protein 86A Gene [Source:MGI Symbol;Acc:MGI:1915143]	6.60735	4.95801	7.64883	3.88955	8.79805	10.7185	6.24588	7.03181	7.88249	12.3459	11.0641	12.0054	32.6163	25.8715	15.0103	9.1605	1.83904	0.754452	0.0121584	ENSMUSG00000010307	Tmem86a	0.665705	0.0745065	0.767971	0.0190877	0.868935	0.0341757	0.972784	0.00140417	6.99902	-0.556916	1.62735	3.062	5.20126
ENSMUSG00000063273	Naa15	N(alpha)-acetyltransferase 15, NatA auxiliary subunit Gene [Source:MGI Symbol;Acc:MGI:1922088]	78.3872	87.867	78.922	75.5683	71.7921	66.9092	59.6197	72.287	72.1248	65.845	82.7761	98.7112	119.149	130.857	92.6167	93.8162	0.444357	0.754445	0.0121465	ENSMUSG00000063273	Naa15	-0.0723309	0.836139	0.340247	0.253158	0.0113515	1	0.417348	0.134872	17.673	54.0971	4.10926	7.73194	13.1339
ENSMUSG00000023919	Cenpq	centromere protein Q Gene [Source:MGI Symbol;Acc:MGI:1933744]	2.10234	1.92812	1.73837	1.66695	1.05577	2.92322	1.70342	1.96891	2.75887	2.05766	2.45869	2.66787	11.3159	14.623	5.10988	3.79055	2.22816	0.754293	0.0121652	ENSMUSG00000023919	Cenpq			1.60582	0.000192542	0.438621	0.876309	1.81912	1.69242e-05	3.45013	-2.13546	0.802587	1.51014	2.5652
ENSMUSG00000032997	Chpf	chondroitin polymerizing factor Gene [Source:MGI Symbol;Acc:MGI:106576]	3.60401	3.0299	2.08605	1.66695	2.46345	2.92322	2.27123	1.96891	1.97062	2.05766	2.45869	1.33394	4.65947	4.87434	4.47115	4.73819	0.851599	0.754267	0.0121588	ENSMUSG00000032997	Chpf	-0.015849	1	1.21646	0.0512883	-0.505901	0.842574	0.724552	0.310152	1.08681	1.05973	0.252838	0.475738	0.808113
ENSMUSG00000035783	Acta2	actin, alpha 2, smooth muscle, aorta Gene [Source:MGI Symbol;Acc:MGI:87909]	4.20468	3.30534	1.3907	1.66695	3.1673	1.62401	3.97465	1.96891	3.153	1.37177	0.819565	3.33484	9.98458	6.37414	4.79052	9.1605	1.52012	0.754163	0.0121771	ENSMUSG00000035783	Acta2	0.00203647	0.992138	1.59488	0.00041048	-0.267991	0.933162	1.30391	0.00533963	2.46654	-0.433541	0.574009	1.08005	1.83463
ENSMUSG00000081305	Gm12879	predicted gene 12879 Pseudogene [Source:MGI Symbol;Acc:MGI:3649632]	5.40601	4.40712	5.21511	6.11214	4.57499	3.24802	1.13561	2.81272	4.33537	4.11531	5.32717	4.33529	16.641	17.6226	6.38736	9.1605	1.23648	0.753986	0.0122037	ENSMUSG00000081305	Gm12879	-0.567084	0.233022	1.29326	0.000517522	-0.174312	0.928165	1.68949	1.76091e-06	4.17678	-0.812868	0.972539	1.82992	3.10839
ENSMUSG00000002602	Axl	AXL receptor tyrosine kinase Gene [Source:MGI Symbol;Acc:MGI:1347244]	9.91102	10.4669	14.2546	12.2243	13.373	12.3425	13.0596	12.9385	17.3415	15.7754	7.78587	11.3385	41.9352	36.745	15.3297	24.6386	1.34036	0.753964	0.0121961	ENSMUSG00000002602	Axl	0.327218	0.39202	1.05254	0.000301276	0.157949	0.875864	0.887758	0.00170275	8.76662	1.90732	2.04139	3.84106	6.52463
ENSMUSG00000027907	S100a11	S100 calcium binding protein A11 (calgizzarin) Gene [Source:MGI Symbol;Acc:MGI:1338798]	4.50501	3.58079	1.3907	2.2226	5.27883	7.47044	6.24588	5.90672	2.75887	1.37177	4.09782	5.00226	20.6348	38.6198	18.204	11.3717	2.92465	0.753713	0.0122459	ENSMUSG00000027907	S100a11	1.18993	0.00200553	2.53034	2.6788e-15	0.227952	0.946988	1.55407	1.96879e-07	8.90244	-6.49893	2.07462	3.90358	6.63082
ENSMUSG00000082674	Gm11914	predicted gene 11914 Pseudogene [Source:MGI Symbol;Acc:MGI:3649889]	80.1892	66.9332	65.0151	68.3449	78.1267	69.1828	73.2471	58.5047	69.3659	72.7038	85.6445	79.0357	132.462	129.358	75.6902	95.3956	0.626142	0.753595	0.0122686	ENSMUSG00000082674	Gm11914	0.151738	0.557209	0.379664	0.189281	0.140319	0.821257	0.359243	0.231498	19.4136	48.1289	4.52578	8.51566	14.4651
ENSMUSG00000021377	Dek	DEK oncogene (DNA binding) Gene [Source:MGI Symbol;Acc:MGI:1926209]	130.345	129.735	116.819	138.357	122.117	117.903	110.722	95.3514	106.808	123.459	147.931	125.39	320.838	304.084	166.71	167.416	0.896317	0.753559	0.0122658	ENSMUSG00000021377	Dek	-0.0413976	0.925649	0.802395	0.000498517	-0.0215145	1	0.8172	0.000217406	60.121	49.0829	14.0172	26.3746	44.8013
ENSMUSG00000042548	Asxl1	additional sex combs like 1 (Drosophila) Gene [Source:MGI Symbol;Acc:MGI:2684063]	21.3237	13.4968	15.6453	17.2251	20.4115	21.4369	21.0089	18.564	18.918	23.3201	23.7674	20.009	45.9291	43.4941	22.0364	27.1656	1.03415	0.753516	0.012265	ENSMUSG00000042548	Asxl1	0.433458	0.116411	0.560629	0.0721079	0.347624	0.472327	0.472649	0.145369	8.17232	9.43795	1.90563	3.58561	6.0907
ENSMUSG00000020143	Dock2	dedicator of cyto-kinesis 2 Gene [Source:MGI Symbol;Acc:MGI:2149010]	2.10234	1.10178	1.3907	0.555649	3.87114	4.22242	2.83903	1.40636	3.54712	1.37177	1.22935	2.33439	7.98766	10.8735	4.79052	5.05407	2.47857	0.753475	0.0122492	ENSMUSG00000020143	Dock2	1.31579	0.0261747	1.56652	0.000879736	0.706408	0.676681	0.94793	0.0551853	2.53716	-0.904687	0.591691	1.11332	1.89114
ENSMUSG00000017404	Rpl19	ribosomal protein L19 Gene [Source:MGI Symbol;Acc:MGI:98020]	125.54	136.896	141.503	133.912	137.602	119.527	135.138	138.386	145.432	126.203	125.803	132.06	201.688	218.221	152.338	160.151	0.445423	0.753349	0.0122745	ENSMUSG00000017404	Rpl19	0.149451	0.534284	0.358278	0.209855	-0.00842777	1	0.194661	0.599919	24.9057	103.223	5.81051	10.933	18.5714
ENSMUSG00000036403	Cep135	centrosomal protein 135 Gene [Source:MGI Symbol;Acc:MGI:2681869]	7.80868	9.36513	5.91046	6.11214	3.87114	4.87203	5.67807	5.0629	6.70012	11.66	7.37608	8.67058	13.3128	17.2477	8.9423	10.1081	0.764865	0.753139	0.0123118	ENSMUSG00000036403	Cep135	-0.469348	0.381822	0.452885	0.347086	0.16246	0.868348	1.08591	0.0039882	3.19898	2.84418	0.746803	1.40518	2.38691
ENSMUSG00000005397	Nid1	nidogen 1 Gene [Source:MGI Symbol;Acc:MGI:97342]	8.70969	14.5986	9.3872	14.4469	18.6519	14.6161	10.2205	18.564	11.8237	13.0318	13.5228	11.3385	117.818	115.859	36.0886	40.4326	2.7181	0.752882	0.0123641	ENSMUSG00000005397	Nid1	0.631082	0.0296789	2.4858	1.91968e-23	0.096268	0.972198	1.96416	4.83423e-18	32.2165	-25.5614	7.52689	14.1625	24.0572
ENSMUSG00000025050	Pcgf6	polycomb group ring finger 6 Gene [Source:MGI Symbol;Acc:MGI:1918291]	6.60735	9.64058	7.64883	5.55649	7.74229	6.82084	4.54246	4.50036	7.09424	6.85885	6.9663	10.6715	13.3128	13.4982	13.0941	7.89698	0.698644	0.752695	0.0124086	ENSMUSG00000025050	Pcgf6	-0.178645	0.807597	0.465685	0.283575	0.10533	0.97618	0.739755	0.0610014	2.68396	3.70613	0.627426	1.18056	2.00536
ENSMUSG00000027006	Dnajc10	DnaJ (Hsp40) homolog, subfamily C, member 10 Gene [Source:MGI Symbol;Acc:MGI:1914111]	16.218	13.2214	17.3837	18.3364	18.6519	13.6417	15.8986	18.2827	17.3415	15.0895	16.8011	12.6724	57.9105	59.617	27.4656	26.8497	1.39904	0.75269	0.0123959	ENSMUSG00000027006	Dnajc10	0.227938	0.591623	1.3287	4.49946e-07	-0.0469202	1	1.05594	3.22909e-05	13.3377	0.115644	3.11798	5.86675	9.96557
ENSMUSG00000074417	Gm14548	predicted gene 14548 Gene [Source:MGI Symbol;Acc:MGI:3709645]	0.901002	1.92812	1.3907	0.555649	1.05577	0.649604	1.70342	0.843817	0.788249	3.42943	0.819565	0.333484	4.65947	3.37455	3.51305	2.52703	1.55933	0.752671	0.0123879	ENSMUSG00000074417	Gm14548			1.57149	0.0417257			1.53767	0.037364	1.2064	-0.275553	0.282041	0.530685	0.901448
ENSMUSG00000017774	Myo1c	myosin IC Gene [Source:MGI Symbol;Acc:MGI:106612]	29.7331	28.6463	36.1581	31.1164	42.2307	43.1986	36.9075	44.1598	30.3476	41.839	35.2413	34.0154	75.2171	80.2392	48.8633	50.2248	1.01846	0.752665	0.0123754	ENSMUSG00000017774	Myo1c	0.588701	0.00302838	0.739419	0.00519003	0.167262	0.796189	0.325563	0.31763	13.7773	19.539	3.22099	6.06058	10.2948
ENSMUSG00000030452	Nipa2	non imprinted in Prader-Willi/Angelman syndrome 2 homolog (human) Gene [Source:MGI Symbol;Acc:MGI:1913918]	11.713	13.2214	9.73488	13.8912	10.9096	11.0433	13.0596	10.6884	10.2472	14.4036	11.8837	13.6728	13.9784	16.1228	18.8427	16.1098	0.421849	0.752616	0.0123768	ENSMUSG00000030452	Nipa2	0.0744832	0.925649	0.327531	0.502731	0.0553514	1	0.303725	0.57308	2.26259	9.24083	0.529052	0.995458	1.69094
ENSMUSG00000069304	Hist1h2ap	histone cluster 1, H2ap Gene [Source:MGI Symbol;Acc:MGI:3710573]	9.91102	4.68257	7.30116	5.55649	13.0211	11.0433	12.4918	6.75054	7.09424	8.23062	6.14674	6.66968	58.5762	46.8687	21.3976	20.848	2.42763	0.752586	0.0123577	ENSMUSG00000069304	Hist1h2ap	0.76721	0.011558	2.24601	3.11239e-15	0.00303289	1	1.4715	2.82347e-08	14.1627	-8.71425	3.31189	6.23162	10.5854
ENSMUSG00000060262	Hist1h2ao	histone cluster 1, H2ao Gene [Source:MGI Symbol;Acc:MGI:2448302]	9.91102	4.68257	7.30116	5.55649	13.0211	11.0433	12.4918	6.75054	7.09424	8.23062	6.14674	6.66968	58.5762	46.8687	21.3976	20.848	2.42763	0.752586	0.0123718	ENSMUSG00000060262	Hist1h2ao	0.76721	0.011558	2.24601	3.11239e-15	0.00303289	1	1.4715	2.82347e-08	14.1627	-8.71425	3.31189	6.23162	10.5854
ENSMUSG00000002870	Mcm2	minichromosome maintenance deficient 2 mitotin (S. cerevisiae) Gene [Source:MGI Symbol;Acc:MGI:105380]	0.901002	1.37723	0.347674	0.555649	3.1673	2.59841	2.27123	3.37527	0.788249	0	1.22935	1.00045	14.644	21.3721	7.02609	6.94934	3.97388	0.752555	0.0123534	ENSMUSG00000002870	Mcm2	1.94588	0.00173744	3.73887	3.13227e-16			1.78087	8.17179e-07	5.38387	-4.94621	1.25912	2.36915	4.02436
ENSMUSG00000081659	Gm14917	predicted gene 14917 Pseudogene [Source:MGI Symbol;Acc:MGI:3712369]	5.10568	4.95801	5.21511	4.4452	3.1673	5.84643	3.97465	3.094	4.33537	4.8012	4.09782	5.33574	6.65638	6.74909	6.38736	6.94934	0.439165	0.752551	0.0123406	ENSMUSG00000081659	Gm14917	-0.142179	0.901663	0.448327	0.440728	-0.0850976	1	0.500552	0.407395	1.10397	3.1893	0.258188	0.485804	0.825211
ENSMUSG00000038685	Rtel1	regulator of telomere elongation helicase 1 Gene [Source:MGI Symbol;Acc:MGI:2139369]	3.90434	3.58079	3.82442	4.4452	4.92691	6.17123	5.11026	6.46927	8.27662	4.8012	6.9663	6.66968	16.641	13.8731	6.38736	7.89698	1.50766	0.752465	0.0123534	ENSMUSG00000038685	Rtel1	0.745626	0.107198	0.538306	0.18753	0.835105	0.198003	0.622533	0.122955	3.28252	1.27977	0.767891	1.44485	2.4543
ENSMUSG00000020326	Ccng1	cyclin G1 Gene [Source:MGI Symbol;Acc:MGI:102890]	19.5217	17.6285	15.6453	15.5582	17.948	16.8897	18.1698	20.5329	26.8005	21.2624	18.0304	17.6746	36.6101	37.4949	22.9945	21.7957	0.798599	0.752465	0.0123396	ENSMUSG00000020326	Ccng1	0.268564	0.395702	0.377981	0.292611	0.288639	0.587967	0.397942	0.265229	6.11957	11.1101	1.43157	2.69364	4.57555
ENSMUSG00000028843	Sh3bgrl3	SH3 domain binding glutamic acid-rich protein-like 3 Gene [Source:MGI Symbol;Acc:MGI:1920973]	7.50835	9.08969	11.4732	8.89039	13.0211	11.6929	10.2205	9.28199	8.27662	7.54474	4.50761	6.66968	23.963	28.8711	19.8008	17.0575	1.27896	0.752441	0.0123331	ENSMUSG00000028843	Sh3bgrl3	0.431835	0.249812	1.63477	1.23247e-07	-0.451656	0.523853	0.751652	0.0200076	6.14157	1.90466	1.43683	2.70352	4.59234
ENSMUSG00000019810	Fuca2	fucosidase, alpha-L- 2, plasma Gene [Source:MGI Symbol;Acc:MGI:1914098]	16.8187	14.874	15.2977	9.44604	13.725	13.6417	12.4918	14.6262	13.0061	15.0895	15.9815	20.676	23.963	25.8715	19.4814	16.7416	0.608674	0.752356	0.0123457	ENSMUSG00000019810	Fuca2	0.0912175	0.864662	0.291147	0.490701	0.186502	0.816538	0.378218	0.328929	3.89253	9.7273	0.9109	1.71394	2.91139
ENSMUSG00000021948	Prkcd	protein kinase C, delta Gene [Source:MGI Symbol;Acc:MGI:97598]	1.20134	0.826335	0.695348	0.555649	1.05577	0.649604	1.13561	0.562545	1.5765	0.685885	1.63913	2.33439	3.32819	5.24929	0.958103	3.15879	1.95301	0.752212	0.0123766	ENSMUSG00000021948	Prkcd			0.79171	0.278077			1.69299	0.0329361	1.19266	-0.430912	0.279219	0.525375	0.892429
ENSMUSG00000027454	Gins1	GINS complex subunit 1 (Psf1 homolog) Gene [Source:MGI Symbol;Acc:MGI:1916520]	0.901002	1.65267	1.3907	0.555649	1.40769	1.94881	2.27123	1.12509	1.18237	3.42943	1.22935	2.33439	11.9815	9.74869	2.55494	4.73819	2.68921	0.752113	0.0123939	ENSMUSG00000027454	Gins1			1.69958	0.000541856			1.78622	0.000200995	2.96684	-2.02579	0.694794	1.30732	2.22068
ENSMUSG00000028333	Anp32b	acidic (leucine-rich) nuclear phosphoprotein 32 family, member B Gene [Source:MGI Symbol;Acc:MGI:1914878]	178.098	182.345	166.188	168.362	193.909	201.377	162.393	136.698	155.285	180.388	193.008	181.415	412.03	481.435	249.746	235.33	0.988072	0.751961	0.0124276	ENSMUSG00000028333	Anp32b	0.161834	0.477586	0.831611	0.000239051	0.0402657	0.989241	0.706353	0.00169204	86.1965	70.5397	20.1954	37.9995	64.5479
ENSMUSG00000029622	Arpc1b	actin related protein 2/3 complex, subunit 1B Gene [Source:MGI Symbol;Acc:MGI:1343142]	83.7932	84.2862	91.786	87.237	102.409	112.381	90.2813	104.352	91.8311	80.2486	93.8402	94.3759	228.98	226.469	135.412	123.825	1.04195	0.751727	0.0124871	ENSMUSG00000029622	Arpc1b	0.411854	0.0205859	0.860305	0.000193866	0.0704369	0.952053	0.515105	0.0397543	42.4926	42.0832	9.96292	18.7461	31.8431
ENSMUSG00000042520	Ubap2l	ubiquitin associated protein 2-like Gene [Source:MGI Symbol;Acc:MGI:1921633]	51.6575	46.8257	42.7639	41.6737	42.9345	41.2498	47.6958	41.0658	47.295	54.1849	47.5348	53.0239	73.2202	72.7402	47.9052	54.963	0.443934	0.751712	0.0124777	ENSMUSG00000042520	Ubap2l	0.07176	0.842833	0.189894	0.623369	0.143837	0.81824	0.25432	0.49794	9.01329	35.0667	2.11338	3.97651	6.7547
ENSMUSG00000032827	Ppp1r9a	protein phosphatase 1, regulatory (inhibitor) subunit 9A Gene [Source:MGI Symbol;Acc:MGI:2442401]	9.31035	10.4669	12.1686	11.6686	13.373	9.41925	11.3561	9.00072	11.4296	14.4036	7.37608	11.6719	22.6317	18.7475	13.4134	17.0575	0.720182	0.751675	0.0124755	ENSMUSG00000032827	Ppp1r9a	0.150655	0.802533	0.584144	0.124361	0.0356462	1	0.468517	0.247995	3.59101	6.60115	0.842094	1.58447	2.69147
ENSMUSG00000028282	Casp8ap2	caspase 8 associated protein 2 Gene [Source:MGI Symbol;Acc:MGI:1349399]	14.416	17.0776	10.7779	10.0017	12.6692	10.7185	9.08491	12.6573	10.6414	15.0895	14.3424	11.3385	22.6317	25.4966	18.204	15.794	0.651771	0.751597	0.0124858	ENSMUSG00000028282	Casp8ap2	-0.0565841	0.985543	0.588098	0.106347	-0.0818269	1	0.57051	0.0986738	4.19831	7.28199	0.984738	1.85287	3.14738
ENSMUSG00000026425	Srgap2	SLIT-ROBO Rho GTPase activating protein 2 Gene [Source:MGI Symbol;Acc:MGI:109605]	13.515	15.7004	14.6023	13.3356	14.7807	13.6417	17.0342	15.7513	16.9474	10.2883	21.7185	20.676	26.6255	29.996	18.8427	20.5322	0.748143	0.751382	0.0125398	ENSMUSG00000026425	Srgap2	0.248213	0.492693	0.318266	0.38519	0.334773	0.598377	0.382887	0.333094	4.702	9.73938	1.10361	2.07653	3.52731
ENSMUSG00000034528	Hsd17b13	hydroxysteroid (17-beta) dehydrogenase 13 Gene [Source:MGI Symbol;Acc:MGI:2140804]	9.01002	9.08969	11.4732	8.89039	11.2615	10.3937	6.24588	7.87563	10.6414	4.11531	10.2446	9.00406	27.2912	27.7463	14.3716	15.794	1.14742	0.751247	0.0125684	ENSMUSG00000034528	Hsd17b13	0.0922166	0.928326	1.13074	0.000157245	-0.101352	0.938865	0.928664	0.00237009	6.03079	1.81706	1.41607	2.66447	4.526
ENSMUSG00000037405	Icam1	intercellular adhesion molecule 1 Gene [Source:MGI Symbol;Acc:MGI:96392]	6.00668	2.75445	2.78139	1.66695	10.9096	7.79524	6.81368	4.78163	2.75887	5.48708	4.91739	4.66877	15.3097	12.7483	13.0941	11.0558	1.98269	0.751238	0.0125572	ENSMUSG00000037405	Icam1	1.26949	0.000221656	1.47935	7.10821e-05	0.326123	0.81466	0.531133	0.216611	3.87431	0.496962	0.90974	1.71176	2.90768
ENSMUSG00000029191	Rfc1	replication factor C (activator 1) 1 Gene [Source:MGI Symbol;Acc:MGI:97891]	48.3538	53.1609	52.1511	57.7875	49.621	43.8482	44.2889	45.2849	52.0245	48.6978	65.5652	66.6968	105.171	96.362	60.6799	62.5441	0.619021	0.751232	0.0125452	ENSMUSG00000029191	Rfc1	-0.031818	0.960445	0.351091	0.241243	0.166348	0.806441	0.540665	0.0406244	16.1373	32.0249	3.78933	7.12997	12.1113
ENSMUSG00000082896	Gm5844	predicted gene 5844 Pseudogene [Source:MGI Symbol;Acc:MGI:3645252]	459.211	444.293	494.045	592.322	515.566	523.58	507.052	494.196	571.481	637.187	388.064	450.87	1378.54	1399.31	697.499	747.686	1.08561	0.751157	0.0125548	ENSMUSG00000082896	Gm5844	0.202791	0.303875	0.90945	3.14964e-05	0.0564499	0.958207	0.759868	0.000443689	278.389	169.571	65.3857	123.029	208.983
ENSMUSG00000037343	Taf2	TAF2 RNA polymerase II, TATA box binding protein (TBP)-associated factor Gene [Source:MGI Symbol;Acc:MGI:2443028]	16.8187	11.0178	12.1686	13.3356	11.9654	9.74405	14.763	15.47	8.27662	10.9742	10.6543	16.0072	29.2881	28.4962	18.8427	21.4798	0.879116	0.750946	0.0126075	ENSMUSG00000037343	Taf2	0.126488	0.812936	0.965612	0.00126412	-0.18394	0.833189	0.641811	0.0494174	5.68767	5.89244	1.33673	2.51518	4.27242
ENSMUSG00000031972	Acta1	actin, alpha 1, skeletal muscle Gene [Source:MGI Symbol;Acc:MGI:87902]	16.218	11.0178	7.30116	16.6695	12.3173	8.76965	8.5171	11.8134	9.06487	15.0895	6.9663	10.0045	29.2881	27.3713	16.2878	25.5862	0.944286	0.750915	0.0126033	ENSMUSG00000031972	Acta1	-0.0791716	0.882304	1.19745	0.00010224	-0.33668	0.677546	0.955795	0.00119088	6.5174	3.41526	1.53188	2.88237	4.89615
ENSMUSG00000052336	Cx3cr1	chemokine (C-X3-C) receptor 1 Gene [Source:MGI Symbol;Acc:MGI:1333815]	24.9277	20.6584	19.8174	24.4486	21.8192	14.6161	17.602	19.1265	31.1359	32.2366	24.5869	31.3475	45.9291	33.3705	30.3399	26.8497	0.603163	0.75085	0.0126101	ENSMUSG00000052336	Cx3cr1	-0.115376	0.784073	0.0745974	0.903877	0.424274	0.256473	0.613189	0.0397543	7.05383	14.1596	1.6583	3.12024	5.3002
ENSMUSG00000056268	Dennd1b	DENN/MADD domain containing 1B Gene [Source:MGI Symbol;Acc:MGI:2447812]	14.1157	12.1196	13.2116	15.5582	11.6134	10.0689	11.3561	14.3449	14.1885	8.23062	13.113	15.6737	17.3066	19.8723	18.5233	21.1639	0.482784	0.750847	0.0125969	ENSMUSG00000056268	Dennd1b	-0.0102728	1	0.478656	0.181323	-0.0230462	0.998287	0.45519	0.240625	3.20698	8.94069	0.753943	1.41861	2.40972
ENSMUSG00000021236	Entpd5	ectonucleoside triphosphate diphosphohydrolase 5 Gene [Source:MGI Symbol;Acc:MGI:1321385]	72.6808	70.514	51.8035	57.7875	97.4824	87.6965	73.2471	67.7867	108.384	99.4533	101.626	88.0397	172.4	184.85	90.7005	99.1861	1.11399	0.750816	0.0125928	ENSMUSG00000021236	Entpd5	0.528249	0.00179526	0.329273	0.272453	0.659747	0.000812766	0.458101	0.0836791	33.2315	38.6176	7.81328	14.7014	24.9725
ENSMUSG00000024423	Impact	imprinted and ancient Gene [Source:MGI Symbol;Acc:MGI:1098233]	6.90768	6.33524	5.56279	6.66779	7.03844	9.41925	8.5171	7.03181	7.09424	9.60239	5.32717	9.33755	14.644	16.4978	7.9842	12.6352	1.02287	0.750804	0.0125826	ENSMUSG00000024423	Impact	0.490938	0.245127	0.623126	0.141527	0.295328	0.787866	0.424166	0.365798	2.93454	3.78867	0.689985	1.29827	2.2053
ENSMUSG00000032026	Rexo2	REX2, RNA exonuclease 2 homolog (S. cerevisiae) Gene [Source:MGI Symbol;Acc:MGI:1888981]	37.5418	47.1011	35.8104	37.7842	28.1538	27.2833	36.9075	38.8156	48.4773	37.7237	35.2413	40.3515	60.5731	59.617	47.2664	45.8025	0.430515	0.750654	0.012616	ENSMUSG00000032026	Rexo2	-0.109949	0.79099	0.286611	0.408751	0.0453358	0.995843	0.432238	0.160777	8.62597	26.8338	2.02911	3.81795	6.48536
ENSMUSG00000022109	Med4	mediator of RNA polymerase II transcription, subunit 4 homolog (yeast) Gene [Source:MGI Symbol;Acc:MGI:1914631]	5.40601	9.08969	7.99651	6.66779	7.39036	6.17123	4.54246	5.62545	7.09424	5.48708	6.14674	8.3371	13.3128	12.7483	9.26167	9.47638	0.619479	0.750644	0.0126054	ENSMUSG00000022109	Med4	-0.116803	0.902346	0.578412	0.162684	-0.0729808	1	0.61579	0.136237	2.29594	3.88597	0.540098	1.01624	1.72624
ENSMUSG00000024742	Fen1	flap structure specific endonuclease 1 Gene [Source:MGI Symbol;Acc:MGI:102779]	2.40267	1.37723	0.695348	1.66695	2.46345	2.92322	3.40684	3.094	1.97062	4.11531	1.63913	2.0009	24.6286	19.8723	7.34546	6.63347	3.25111	0.750594	0.0126072	ENSMUSG00000024742	Fen1	1.0994	0.106919	2.49061	3.66345e-10	0.54514	0.759369	1.93702	6.73973e-08	6.25265	-5.26167	1.4711	2.768	4.70187
ENSMUSG00000050410	Tcf19	transcription factor 19 Gene [Source:MGI Symbol;Acc:MGI:103180]	0.300334	1.65267	1.73837	0.555649	3.87114	1.94881	2.27123	2.25018	1.97062	0	1.22935	1.00045	16.641	16.1228	7.02609	4.73819	3.39019	0.750557	0.0126048	ENSMUSG00000050410	Tcf19	1.38297	0.0424426	3.0733	3.99358e-12			1.75278	6.3071e-06	4.69469	-4.0401	1.10467	2.07854	3.53071
ENSMUSG00000036944	Tmem71	transmembrane protein 71 Gene [Source:MGI Symbol;Acc:MGI:2146049]	0.600668	0.55089	0.695348	1.1113	1.05577	1.62401	0.567807	1.12509	1.5765	0.685885	2.04891	0.666968	3.99383	10.1236	3.51305	3.47467	2.8348	0.750495	0.0126106	ENSMUSG00000036944	Tmem71			1.96367	0.000517522			1.94345	0.000325471	2.20764	-1.67231	0.51956	0.977598	1.6606
ENSMUSG00000019943	Atp2b1	ATPase, Ca++ transporting, plasma membrane 1 Gene [Source:MGI Symbol;Acc:MGI:104653]	103.015	101.915	87.9616	111.13	98.1863	94.1925	110.155	105.758	102.867	91.2227	106.953	102.38	188.376	158.229	121.36	126.352	0.556801	0.750382	0.0126326	ENSMUSG00000019943	Atp2b1	0.18643	0.422144	0.445379	0.0984406	0.0162385	1	0.266774	0.412859	23.6973	72.7598	5.579	10.4974	17.8314
ENSMUSG00000031320	Rps4x	ribosomal protein S4, X-linked Gene [Source:MGI Symbol;Acc:MGI:98158]	270.301	251.757	248.239	262.267	235.788	242.302	240.75	242.457	247.51	280.527	253.246	254.115	388.733	349.078	270.505	291.872	0.33249	0.750317	0.0126392	ENSMUSG00000031320	Rps4x	0.0656222	0.836166	0.221814	0.496588	0.0150312	1	0.166897	0.669276	38.1372	205.624	8.98034	16.8973	28.7026
ENSMUSG00000005609	Ctr9	Ctr9, Paf1/RNA polymerase II complex component, homolog (S. cerevisiae) Gene [Source:MGI Symbol;Acc:MGI:109345]	45.3504	44.8976	37.2011	33.339	39.0634	32.805	35.204	38.2531	43.7478	45.2684	37.7	44.6868	121.812	108.36	53.3344	56.5424	1.08058	0.750143	0.0126807	ENSMUSG00000005609	Ctr9	0.0108662	1	0.847255	0.000601952	0.0870629	0.92	0.920156	8.54309e-05	23.5869	10.9176	5.55706	10.4561	17.7613
ENSMUSG00000027323	Rad51	RAD51 homolog (S. cerevisiae) Gene [Source:MGI Symbol;Acc:MGI:97890]	0.901002	0.275445	0.347674	0.555649	1.40769	0.974405	2.27123	1.40636	0	0	0.409782	0.666968	19.9692	23.9968	7.02609	5.68583	4.76829	0.749977	0.0127056	ENSMUSG00000027323	Rad51			5.29599	2.49207e-22			2.95422	3.29734e-13	6.62412	-7.16581	1.56143	2.93797	4.99059
ENSMUSG00000034610	Zcchc11	zinc finger, CCHC domain containing 11 Gene [Source:MGI Symbol;Acc:MGI:2445126]	27.0301	43.7958	27.8139	30.5607	46.1018	40.6002	38.0431	35.7216	34.2888	46.6402	59.0087	55.0248	67.8951	67.4909	53.3344	46.4343	0.863999	0.749951	0.0127	ENSMUSG00000034610	Zcchc11	0.469923	0.0223652	0.162869	0.68407	0.596198	0.0157779	0.281971	0.424422	11.7297	25.0051	2.76512	5.20283	8.83779
ENSMUSG00000082193	Rpl5-ps1	ribosomal protein L5, pseudogene 1 Pseudogene [Source:MGI Symbol;Acc:MGI:3647110]	108.421	110.454	123.772	115.019	110.152	105.885	94.256	107.727	105.231	109.742	114.329	112.718	151.766	157.104	117.208	134.565	0.292786	0.74994	0.0126894	ENSMUSG00000082193	Rpl5-ps1	0.0415274	0.935688	0.241875	0.463595	-0.0389441	0.995515	0.159034	0.702674	15.3497	91.2485	3.61862	6.80875	11.5657
ENSMUSG00000018572	Phf23	PHD finger protein 23 Gene [Source:MGI Symbol;Acc:MGI:1925496]	23.4261	20.3829	18.0791	20.559	20.7634	18.1889	19.8732	21.9392	19.7062	26.7495	25.4065	23.6774	25.2943	26.6214	25.5494	25.2703	0.317394	0.74992	0.0126818	ENSMUSG00000018572	Phf23	0.14202	0.734711	0.0327615	0.998331	0.20699	0.747456	0.0992298	0.896336	2.72409	17.9524	0.642231	1.20841	2.05267
ENSMUSG00000028552	Eps15	epidermal growth factor receptor pathway substrate 15 Gene [Source:MGI Symbol;Acc:MGI:104583]	14.1157	16.8022	13.907	10.0017	14.4288	11.6929	13.6274	12.6573	14.9767	14.4036	15.5717	15.6737	23.2973	21.7471	16.9265	15.4781	0.498373	0.749902	0.0126737	ENSMUSG00000028552	Eps15	0.0574691	0.898066	0.232227	0.605322	0.125678	0.903229	0.290322	0.540431	3.02775	10.174	0.71386	1.34319	2.28162
ENSMUSG00000058443	Rpl10-ps3	ribosomal protein L20, pseudogene 3 Pseudogene [Source:MGI Symbol;Acc:MGI:3704336]	101.513	105.495	105.693	112.241	83.0536	87.6965	94.256	97.3203	105.625	85.0498	106.543	98.3777	134.459	119.234	121.999	126.036	0.239636	0.749868	0.0126708	ENSMUSG00000058443	Rpl10-ps3	-0.058183	0.877711	0.250538	0.443879	-0.084447	0.917014	0.215801	0.556879	13.408	82.4465	3.16157	5.94877	10.1049
ENSMUSG00000023026	Dip2b	DIP2 disco-interacting protein 2 homolog B (Drosophila) Gene [Source:MGI Symbol;Acc:MGI:2145977]	8.40935	7.16157	11.8209	9.44604	11.2615	9.09445	16.4664	9.00072	7.88249	10.2883	9.01521	10.0045	23.2973	23.9968	17.5652	14.5304	1.10776	0.74982	0.012672	ENSMUSG00000023026	Dip2b	0.438461	0.20934	0.986692	0.002391	0.0323222	1	0.562723	0.139967	4.80337	4.27003	1.13279	2.13144	3.62057
ENSMUSG00000025758	Plk4	polo-like kinase 4 (Drosophila) Gene [Source:MGI Symbol;Acc:MGI:101783]	0	0.275445	0.347674	0.555649	0.703844	1.29921	0.567807	0.562545	1.5765	1.37177	0	1.66742	6.65638	9.74869	1.59684	3.15879	4.16603	0.749683	0.0127019	ENSMUSG00000025758	Plk4			2.00363	0.000503002			2.38011	3.8322e-05	2.41223	-2.2287	0.569118	1.07085	1.81899
ENSMUSG00000010277	2610507B11Rik	RIKEN cDNA 2610507B11 gene Gene [Source:MGI Symbol;Acc:MGI:1919753]	70.5785	79.6036	75.793	92.2378	81.6459	75.0292	68.1368	74.8185	83.1603	88.4792	94.6598	92.0415	133.128	122.608	86.868	91.9209	0.449447	0.749656	0.0126967	ENSMUSG00000010277	2610507B11Rik	0.0931524	0.79939	0.165145	0.659864	0.189355	0.709583	0.259842	0.440082	15.9987	60.9156	3.77489	7.10278	12.0652
ENSMUSG00000055436	Srsf11	serine/arginine-rich splicing factor 11 Gene [Source:MGI Symbol;Acc:MGI:1916457]	167.887	177.662	155.758	149.47	153.79	169.871	162.961	156.669	145.826	176.958	146.292	185.751	192.37	201.723	190.663	198.372	0.267084	0.749485	0.0127371	ENSMUSG00000055436	Srsf11	0.149463	0.517839	0.170539	0.640874	0.0170682	1	0.0332969	0.979875	17.152	141.533	4.04911	7.61877	12.9416
ENSMUSG00000030137	Tuba8	tubulin, alpha 8 Gene [Source:MGI Symbol;Acc:MGI:1858225]	0.901002	2.47901	1.73837	0.555649	1.40769	2.27361	2.27123	1.96891	2.36475	2.05766	2.86848	2.66787	15.9753	13.8731	5.42925	3.47467	2.77184	0.749105	0.0128168	ENSMUSG00000030137	Tuba8	0.51857	0.562684	1.71373	3.30383e-05	0.733399	0.567217	1.91947	4.49075e-06	4.04758	-3.00089	0.956626	1.79998	3.05753
ENSMUSG00000000838	Fmr1	fragile X mental retardation syndrome 1 homolog Gene [Source:MGI Symbol;Acc:MGI:95564]	18.02	20.3829	15.2977	15.5582	14.0769	18.8385	17.0342	16.3138	9.45899	15.7754	18.85	22.6769	40.6039	45.7438	24.272	25.9021	0.979062	0.749067	0.0128013	ENSMUSG00000000838	Fmr1	0.0867172	0.854063	0.898348	0.00131171	-0.0448132	1	0.75451	0.00799618	8.64428	6.4498	2.04327	3.8446	6.53063
ENSMUSG00000057191	AB124611	cDNA sequence AB124611 Gene [Source:MGI Symbol;Acc:MGI:3043001]	1.802	1.92812	2.08605	0.555649	1.40769	1.94881	2.27123	2.53145	0.788249	1.37177	0.819565	1.00045	9.98458	8.99879	4.15178	4.42231	2.11267	0.749034	0.0127981	ENSMUSG00000057191	AB124611	0.428396	0.655025	2.67168	5.45025e-07			1.40812	0.0039222	2.54538	-1.45677	0.601719	1.13219	1.92319
ENSMUSG00000031652	N4bp1	NEDD4 binding protein 1 Gene [Source:MGI Symbol;Acc:MGI:2136825]	14.416	14.3231	6.25814	11.6686	8.79805	8.12004	9.08491	11.8134	15.765	15.7754	17.2109	20.676	17.9722	25.4966	17.5652	16.7416	0.736948	0.748973	0.0128038	ENSMUSG00000031652	N4bp1	-0.134219	0.849161	0.0630015	0.937682	0.582015	0.133829	0.77361	0.0187653	4.57915	6.67974	1.0827	2.03719	3.46048
ENSMUSG00000026880	Stom	stomatin Gene [Source:MGI Symbol;Acc:MGI:95403]	32.7364	28.6463	32.3337	27.7825	27.4499	26.6337	24.9835	26.4396	41.3831	40.4672	33.6022	34.0154	69.2264	65.9911	36.0886	35.6944	0.768691	0.748952	0.0127966	ENSMUSG00000026880	Stom	-0.036159	0.981889	0.335574	0.310797	0.297853	0.470399	0.670581	0.0118023	11.8978	16.1993	2.81329	5.29345	8.99173
ENSMUSG00000035696	Rnf38	ring finger protein 38 Gene [Source:MGI Symbol;Acc:MGI:1920719]	2.40267	1.92812	2.43372	2.2226	3.1673	2.92322	2.27123	3.65654	2.75887	3.42943	2.86848	3.00135	3.32819	4.49939	5.10988	3.47467	0.868835	0.748923	0.0127921	ENSMUSG00000035696	Rnf38	0.646196	0.378899	0.420315	0.650568	0.420864	0.821257	0.198723	0.897	0.76229	1.79367	0.180263	0.339182	0.576152
ENSMUSG00000000567	Sox9	SRY-box containing gene 9 Gene [Source:MGI Symbol;Acc:MGI:98371]	22.8254	24.5146	16.3407	22.226	17.5961	15.9153	21.5767	21.3767	17.7356	24.006	19.6696	22.0099	39.2727	42.7442	26.5075	26.8497	0.656111	0.748866	0.0127966	ENSMUSG00000000567	Sox9	-0.00923637	1	0.59119	0.0559002	-0.0493727	1	0.547418	0.0791125	6.80301	12.234	1.60903	3.02753	5.14272
ENSMUSG00000033004	Mycbp2	MYC binding protein 2 Gene [Source:MGI Symbol;Acc:MGI:2179432]	55.5618	53.1609	47.6314	40.5624	54.5479	46.4467	36.9075	42.1909	45.7185	43.8967	47.9446	46.6877	72.5546	67.4909	61.638	58.7536	0.403351	0.74877	0.0128134	ENSMUSG00000033004	Mycbp2	0.0345697	0.957283	0.399315	0.183689	-0.0936229	0.934874	0.269208	0.440082	8.98022	36.0581	2.1246	3.99762	6.79056
ENSMUSG00000089673	Gm16546	predicted gene 16546 Pseudogene [Source:MGI Symbol;Acc:MGI:4414966]	4.20468	4.95801	6.25814	2.2226	1.05577	2.59841	3.40684	2.25018	5.12362	4.8012	4.09782	4.66877	7.98766	9.74869	5.74862	6.00171	0.740933	0.748609	0.0128512	ENSMUSG00000089673	Gm16546	-0.878421	0.163939	0.548223	0.288638	0.0271035	1	1.44577	0.00269961	2.01339	1.26598	0.476574	0.896717	1.52321
ENSMUSG00000031150	Ccdc120	coiled-coil domain containing 120 Gene [Source:MGI Symbol;Acc:MGI:1859619]	0.300334	0	0.695348	0	0.351922	0.974405	1.70342	0.843817	0	0.685885	0	0.333484	3.99383	5.24929	2.23557	1.89528	3.7476	0.748535	0.012861	ENSMUSG00000031150	Ccdc120			3.82638	8.36197e-05			1.58774	0.0399341	1.38053	-1.14782	0.326847	0.614992	1.04466
ENSMUSG00000006699	Cdc42	cell division cycle 42 homolog (S. cerevisiae) Gene [Source:MGI Symbol;Acc:MGI:106211]	55.8621	58.9453	49.7174	48.8971	51.3806	54.2419	36.9075	58.5047	62.6658	44.5825	48.3543	51.69	83.8704	98.9867	68.6641	66.3347	0.574664	0.748415	0.0128859	ENSMUSG00000006699	Cdc42	0.0973434	0.800052	0.5025	0.068833	-0.0254102	1	0.381319	0.196545	13.8899	35.0638	3.28972	6.1899	10.5145
ENSMUSG00000021123	Rdh12	retinol dehydrogenase 12 Gene [Source:MGI Symbol;Acc:MGI:1925224]	41.7464	52.3346	34.4197	36.6729	36.5999	34.429	27.2547	33.4714	43.7478	45.2684	45.0761	47.6882	49.9229	48.7434	62.5961	52.1201	0.369459	0.748262	0.012921	ENSMUSG00000021123	Rdh12	-0.156878	0.620412	0.157928	0.717384	0.138708	0.833081	0.45365	0.125624	8.22577	29.2431	1.94911	3.66742	6.22967
ENSMUSG00000015176	Nolc1	nucleolar and coiled-body phosphoprotein 1 Gene [Source:MGI Symbol;Acc:MGI:1918019]	42.6474	41.8677	33.7244	45.0076	54.196	47.4211	44.2889	39.3781	26.8005	37.0378	41.388	38.3506	65.2326	70.8655	71.5384	65.387	0.741967	0.748247	0.0129122	ENSMUSG00000015176	Nolc1	0.354429	0.110121	0.848267	0.000768889	-0.173422	0.784936	0.317378	0.342967	12.361	26.7638	2.9291	5.51136	9.36188
ENSMUSG00000019122	Ccl9	chemokine (C-C motif) ligand 9 Gene [Source:MGI Symbol;Acc:MGI:104533]	68.1758	69.6876	50.4128	49.4528	59.4748	68.2084	51.1026	51.4729	62.6658	54.1849	61.8772	62.028	355.451	393.322	120.082	138.355	2.08298	0.748202	0.0129127	ENSMUSG00000019122	Ccl9	0.113112	0.699807	1.90796	8.13891e-19	0.0251259	1	1.8152	7.87271e-19	97.384	-58.6465	23.0795	43.4261	73.7659
ENSMUSG00000058135	Gstm1	glutathione S-transferase, mu 1 Gene [Source:MGI Symbol;Acc:MGI:95860]	1115.44	1016.39	702.997	685.116	1074.07	1031.9	863.067	832.004	1528.42	1517.86	1060.93	1106.17	3189.74	3237.69	1332.4	1365.23	1.37428	0.748189	0.0129033	ENSMUSG00000058135	Gstm1	0.279303	0.0996131	0.66037	0.00417631	0.588648	0.00071547	0.966507	2.43051e-06	696.829	166.666	165.152	310.748	527.852
ENSMUSG00000030245	Golt1b	golgi transport 1 homolog B (S. cerevisiae) Gene [Source:MGI Symbol;Acc:MGI:1914214]	1.802	2.20356	0.695348	3.3339	1.75961	2.92322	2.27123	1.40636	1.5765	4.8012	2.04891	2.0009	5.32511	5.24929	5.42925	3.15879	1.25395	0.748107	0.0129156	ENSMUSG00000030245	Golt1b	0.285141	0.876722	0.916904	0.183689	0.320016	0.876309	0.95745	0.122082	1.39301	0.501079	0.330232	0.621361	1.05547
ENSMUSG00000026037	Orc2	origin recognition complex, subunit 2 Gene [Source:MGI Symbol;Acc:MGI:1328306]	8.10902	4.95801	4.51976	7.22344	4.57499	4.54722	5.11026	3.094	6.70012	8.23062	3.68804	6.00271	10.6502	13.1232	7.9842	8.84462	0.710625	0.748107	0.0129021	ENSMUSG00000026037	Orc2	-0.371084	0.554555	0.656086	0.172853	-0.0250367	1	1.00115	0.0149501	2.45196	2.53312	0.581269	1.09371	1.85783
ENSMUSG00000030609	Aen	apoptosis enhancing nuclease Gene [Source:MGI Symbol;Acc:MGI:1915298]	26.1291	26.4427	19.8174	23.3373	24.9865	25.3345	16.4664	16.8763	29.1652	34.2943	22.1283	17.3412	63.2357	49.1184	31.6174	34.4308	0.898144	0.747997	0.0129234	ENSMUSG00000030609	Aen	-0.0215099	0.990479	0.682239	0.0192918	0.069548	0.938541	0.789231	0.0025411	11.1956	9.72345	2.65494	4.99551	8.48563
ENSMUSG00000022620	Arsa	arylsulfatase A Gene [Source:MGI Symbol;Acc:MGI:88077]	6.90768	8.81424	9.73488	6.66779	14.4288	7.79524	13.0596	11.8134	11.8237	12.3459	13.5228	12.0054	33.2819	28.8711	17.2459	12.3193	1.51353	0.747955	0.0129233	ENSMUSG00000022620	Arsa	0.685023	0.0261636	0.727087	0.0249165	0.619897	0.17884	0.652624	0.0502465	6.66338	2.43879	1.58037	2.97361	5.05113
ENSMUSG00000019876	Pkib	protein kinase inhibitor beta, cAMP dependent, testis specific Gene [Source:MGI Symbol;Acc:MGI:101937]	0.901002	0.275445	1.73837	0	2.11153	1.29921	1.70342	2.25018	1.5765	1.37177	2.04891	3.00135	3.32819	5.24929	2.87431	2.52703	2.26177	0.747864	0.012925	ENSMUSG00000019876	Pkib			0.636747	0.38857			0.64497	0.442448	1.14256	0.0696782	0.271059	0.510022	0.86635
ENSMUSG00000039457	Ppl	periplakin Gene [Source:MGI Symbol;Acc:MGI:1194898]	6.90768	5.5089	5.21511	11.113	33.0807	30.8562	22.1445	23.3456	3.94125	12.3459	12.7033	8.00361	87.8643	78.7394	47.2664	39.4849	3.13979	0.747709	0.0129475	ENSMUSG00000039457	Ppl	2.1934	1.69291e-22	2.68934	2.11962e-24	0.397244	0.648735	0.907456	0.000178994	23.324	-12.9499	5.53595	10.4164	17.6938
ENSMUSG00000033386	Frrs1	ferric-chelate reductase 1 Gene [Source:MGI Symbol;Acc:MGI:108076]	60.9678	82.909	93.1767	81.1248	93.6113	103.937	82.332	112.509	82.3721	70.6462	136.048	100.379	139.118	143.231	160.961	114.98	0.811181	0.747678	0.0129437	ENSMUSG00000033386	Frrs1	0.482664	0.00514458	0.430565	0.114758	0.310978	0.350453	0.253185	0.448463	25.9891	59.3714	6.16909	11.6077	19.7174
ENSMUSG00000026000	Lancl1	LanC (bacterial lantibiotic synthetase component C)-like 1 Gene [Source:MGI Symbol;Acc:MGI:1336997]	13.8154	14.0477	10.7779	14.4469	14.0769	10.7185	12.4918	16.8763	13.4002	10.9742	12.7033	12.6724	19.9692	25.1216	22.0364	16.4257	0.654308	0.747516	0.0129823	ENSMUSG00000026000	Lancl1	0.224189	0.613619	0.648532	0.0553717	-0.062718	0.997173	0.360522	0.382964	3.75346	8.64063	0.891405	1.67726	2.84908
ENSMUSG00000030830	Itgal	integrin alpha L Gene [Source:MGI Symbol;Acc:MGI:96606]	2.10234	5.5089	4.51976	8.33474	5.63075	4.87203	2.27123	6.75054	3.54712	2.74354	3.27826	2.33439	13.3128	13.4982	12.136	10.1081	1.26119	0.747505	0.0129721	ENSMUSG00000030830	Itgal	0.296937	0.796805	1.94778	3.01851e-07	-0.675218	0.432909	0.989018	0.00509648	3.61648	0.148623	0.858902	1.6161	2.74519
ENSMUSG00000056531	Ccdc18	coiled-coil domain containing 18 Gene [Source:MGI Symbol;Acc:MGI:1922974]	0	2.47901	1.73837	1.66695	2.11153	0.974405	3.40684	1.68763	2.36475	0	3.27826	3.33484	43.9321	48.3685	9.9004	12.9511	4.29052	0.74721	0.0130534	ENSMUSG00000056531	Ccdc18	0.534696	0.644851	3.33259	1.0702e-24	0.799314	0.759369	3.57392	2.8087e-25	13.6337	-14.5878	3.24085	6.09796	10.3583
ENSMUSG00000053862	Ostb	organic solute transporter beta Gene [Source:MGI Symbol;Acc:MGI:3582052]	0.600668	1.10178	1.04302	0	2.46345	3.24802	0.567807	1.12509	1.5765	0.685885	0	0	13.3128	9.37374	4.15178	5.05407	3.53809	0.74708	0.0130818	ENSMUSG00000053862	Ostb			3.6966	7.64662e-10			1.6589	0.000155466	3.37935	-2.98769	0.80362	1.51208	2.5685
ENSMUSG00000034953	1700047I17Rik2	RIKEN cDNA 1700047I17 gene 2 Gene [Source:MGI Symbol;Acc:MGI:3714351]	12.614	14.0477	11.8209	11.6686	12.6692	13.3169	7.9493	10.4071	14.1885	10.2883	14.3424	15.6737	20.6348	22.8719	16.6071	13.8987	0.561483	0.746828	0.0131358	ENSMUSG00000034953	1700047I17Rik2	0.00906086	1	0.304702	0.467686	0.152197	0.919454	0.443114	0.235709	3.38669	8.16822	0.805978	1.51652	2.57604
ENSMUSG00000073083	Fam177a	family with sequence similarity 177, member A Gene [Source:MGI Symbol;Acc:MGI:1920635]	12.614	14.0477	11.8209	11.6686	12.6692	13.3169	7.9493	10.4071	14.1885	10.2883	14.3424	15.6737	20.6348	22.8719	16.6071	13.8987	0.561483	0.746828	0.0131496	ENSMUSG00000073083	Fam177a	0.00906086	1	0.304702	0.467686	0.152197	0.919454	0.443114	0.235709	3.38669	8.16822	0.805978	1.51652	2.57604
ENSMUSG00000001020	S100a4	S100 calcium binding protein A4 Gene [Source:MGI Symbol;Acc:MGI:1330282]	1.50167	0.275445	1.04302	0	1.05577	0.649604	2.27123	0.843817	0.394125	2.05766	0	0.666968	5.99075	7.12404	3.83241	1.89528	2.74015	0.746675	0.0131718	ENSMUSG00000001020	S100a4			2.71661	0.000128799			1.80261	0.00285138	1.89523	-1.37841	0.451243	0.849054	1.44225
ENSMUSG00000021065	Fut8	fucosyltransferase 8 Gene [Source:MGI Symbol;Acc:MGI:1858901]	4.20468	4.40712	2.78139	0.555649	3.87114	2.27361	3.40684	2.53145	3.54712	4.11531	1.63913	2.0009	6.65638	7.87394	5.74862	5.68583	1.11968	0.746591	0.0131717	ENSMUSG00000021065	Fut8	-0.000127635	0.954973	1.18445	0.0264739	-0.302284	0.972198	0.880539	0.0951873	1.7536	0.84394	0.417629	0.785806	1.33481
ENSMUSG00000022812	Gsk3b	glycogen synthase kinase 3 beta Gene [Source:MGI Symbol;Acc:MGI:1861437]	62.1691	72.1666	58.7569	66.6779	69.6806	59.7635	58.4841	55.6919	67.0012	76.8191	69.663	80.3696	79.8766	103.486	73.774	78.3381	0.368966	0.74632	0.0132324	ENSMUSG00000022812	Gsk3b	0.0751327	0.840931	0.0952762	0.84598	0.187975	0.709583	0.205183	0.602631	10.7039	52.5607	2.55129	4.80048	8.15435
ENSMUSG00000029484	Anxa3	annexin A3 Gene [Source:MGI Symbol;Acc:MGI:1201378]	2.10234	1.37723	1.04302	3.88955	1.75961	0.974405	2.83903	2.81272	1.5765	2.05766	1.22935	2.0009	5.99075	6.37414	4.47115	3.79055	1.29396	0.746231	0.0132477	ENSMUSG00000029484	Anxa3	0.280374	0.934158	1.48413	0.00817096	-0.155539	0.984003	1.0446	0.0716552	1.53223	0.157904	0.365306	0.687356	1.16758
ENSMUSG00000015087	B230208H17Rik	RIKEN cDNA B230208H17 gene Gene [Source:MGI Symbol;Acc:MGI:2442633]	36.3404	32.2271	32.6814	36.6729	41.8787	36.7026	41.4499	32.9089	31.53	30.1789	40.9782	40.685	55.9136	48.7434	44.0728	48.3295	0.51478	0.746052	0.0132922	ENSMUSG00000015087	B230208H17Rik	0.311963	0.198496	0.354898	0.266637	0.0853881	0.963089	0.113577	0.851581	6.54318	28.3095	1.56083	2.93685	4.98868
ENSMUSG00000041773	Enc1	ectodermal-neural cortex 1 Gene [Source:MGI Symbol;Acc:MGI:109610]	3.00334	3.30534	1.73837	2.2226	1.40769	1.62401	2.83903	3.094	6.70012	5.48708	6.9663	2.66787	8.6533	10.4986	4.79052	4.42231	1.46571	0.746036	0.0132838	ENSMUSG00000041773	Enc1	-0.0824857	1	0.2556	0.734328	1.01987	0.104763	1.36025	0.00441255	2.41686	0.221663	0.576554	1.08484	1.84276
ENSMUSG00000030275	Etnk1	ethanolamine kinase 1 Gene [Source:MGI Symbol;Acc:MGI:1922570]	13.2147	17.6285	14.95	19.4477	17.2442	18.1889	19.3054	23.0643	19.7062	20.5766	20.0793	19.3421	23.963	31.4958	23.6332	21.7957	0.628901	0.745976	0.0132619	ENSMUSG00000030275	Etnk1	0.456167	0.10985	0.251783	0.568159	0.315425	0.598377	0.11357	0.8713	3.78171	13.7851	0.90231	1.69778	2.88393
ENSMUSG00000046841	Ckap4	cytoskeleton-associated protein 4 Gene [Source:MGI Symbol;Acc:MGI:2444926]	12.614	8.26335	9.3872	3.3339	14.7807	12.6673	12.4918	17.4389	10.6414	5.48708	9.01521	9.67103	40.6039	42.7442	21.717	21.1639	1.90958	0.745825	0.0132975	ENSMUSG00000046841	Ckap4	0.884151	0.000426939	1.67559	1.11456e-09	0.0356816	1	0.817125	0.00351471	10.1969	-1.61909	2.43407	4.57992	7.7797
ENSMUSG00000084390	Gm15425	predicted gene 15425 Pseudogene [Source:MGI Symbol;Acc:MGI:3705642]	8.40935	4.95801	7.30116	5.55649	4.22307	4.54722	6.24588	3.37527	5.51775	4.11531	7.37608	7.00316	11.9815	10.8735	9.58103	7.89698	0.621019	0.745692	0.0133272	ENSMUSG00000084390	Gm15425	-0.421611	0.497361	0.593698	0.153367	-0.0799906	0.999951	0.915186	0.0328422	2.25157	2.97457	0.537681	1.0117	1.71852
ENSMUSG00000056342	Usp34	ubiquitin specific peptidase 34 Gene [Source:MGI Symbol;Acc:MGI:109473]	119.533	117.891	99.4348	107.796	92.2036	109.458	88.5779	85.2255	109.173	108.37	108.592	115.385	135.125	154.479	118.805	128.247	0.271313	0.745683	0.0133164	ENSMUSG00000056342	Usp34	-0.077209	0.815944	0.183491	0.612081	0.00128274	1	0.257578	0.441715	15.8615	85.3734	3.78788	7.12724	12.1067
ENSMUSG00000061950	Ppp4r1	protein phosphatase 4, regulatory subunit 1 Gene [Source:MGI Symbol;Acc:MGI:1917601]	4.80534	5.78435	10.0826	5.00084	9.14997	7.14564	6.24588	6.46927	5.91187	5.48708	9.01521	6.66968	11.9815	13.4982	11.4972	9.79226	0.865301	0.745628	0.0133207	ENSMUSG00000061950	Ppp4r1	0.34685	0.500264	0.679408	0.103984	0.100278	1	0.428486	0.36926	2.45676	3.84846	0.586796	1.10411	1.8755
ENSMUSG00000027881	Prpf38b	PRP38 pre-mRNA processing factor 38 (yeast) domain containing B Gene [Source:MGI Symbol;Acc:MGI:1914171]	94.3049	101.088	99.4348	105.018	95.019	94.1925	94.8238	82.4128	83.1603	100.825	92.6108	111.05	119.149	133.482	113.376	114.348	0.264658	0.745449	0.0133517	ENSMUSG00000027881	Prpf38b	0.040446	0.934129	0.217499	0.53197	-0.0335867	1	0.137835	0.770176	12.1499	81.4461	2.90356	5.4633	9.28025
ENSMUSG00000021391	Cenpp	centromere protein P Gene [Source:MGI Symbol;Acc:MGI:1913586]	0	0	1.04302	0	0.351922	0.324802	0	1.40636	1.18237	1.37177	0.409782	0	8.6533	10.1236	1.59684	3.15879	4.49582	0.745443	0.0133399	ENSMUSG00000021391	Cenpp			2.98419	2.95251e-06			2.86937	2.2039e-07	2.77725	-2.87964	0.663715	1.24884	2.12134
ENSMUSG00000081792	Anp32b-ps1	Bacidic (leucine-rich) nuclear phosphoprotein 32 family, member B, pseudogene 1 Pseudogene [Source:MGI Symbol;Acc:MGI:3651262]	144.761	153.974	135.245	137.801	150.623	166.299	135.706	110.821	125.332	147.465	154.898	151.735	340.141	392.197	198.327	192.371	0.97387	0.745421	0.0133336	ENSMUSG00000081792	Anp32b-ps1	0.141384	0.560362	0.828147	0.000284465	0.0279376	1	0.71046	0.00170259	69.9777	58.149	16.7246	31.4688	53.4546
ENSMUSG00000020044	Timp3	tissue inhibitor of metalloproteinase 3 Gene [Source:MGI Symbol;Acc:MGI:98754]	20.1224	22.5865	16.3407	20.0034	28.5057	23.3857	22.1445	21.658	19.7062	17.1471	22.538	28.0126	37.2758	40.1196	26.1882	32.5356	0.783978	0.745358	0.0133405	ENSMUSG00000020044	Timp3	0.441453	0.0781	0.515748	0.0907889	0.18034	0.837606	0.241455	0.566476	6.19602	14.3369	1.48113	2.78687	4.73392
ENSMUSG00000031629	Mlf1ip	myeloid leukemia factor 1 interacting protein Gene [Source:MGI Symbol;Acc:MGI:1919126]	0	0.826335	0.695348	0	1.05577	0.324802	0	1.12509	0.394125	1.37177	0.409782	0.333484	8.6533	11.9984	1.59684	4.42231	4.13152	0.745302	0.013345	ENSMUSG00000031629	Mlf1ip			3.46176	6.08136e-08			2.88678	2.83473e-08	3.11106	-3.22423	0.743805	1.39954	2.37732
ENSMUSG00000029311	Hsd17b11	hydroxysteroid (17-beta) dehydrogenase 11 Gene [Source:MGI Symbol;Acc:MGI:2149821]	24.6274	25.8918	22.2511	29.4494	24.2826	25.3345	31.2294	23.6269	33.5006	43.2108	35.6511	39.3511	40.6039	39.3697	31.6174	41.6961	0.584562	0.745288	0.013336	ENSMUSG00000029311	Hsd17b11	0.193592	0.554346	-0.0701212	0.901	0.58313	0.0364996	0.312207	0.420533	6.53615	20.8465	1.56276	2.94047	4.99484
ENSMUSG00000029245	Epha5	Eph receptor A5 Gene [Source:MGI Symbol;Acc:MGI:99654]	75.3838	78.7773	80.6604	118.353	134.082	131.22	84.0354	89.7259	102.867	91.9086	135.638	111.05	216.333	197.973	129.663	141.198	0.956073	0.745062	0.0133965	ENSMUSG00000029245	Epha5	0.499288	0.00370946	0.516736	0.0449853	0.35073	0.245607	0.367104	0.192548	36.9201	57.0359	8.83344	16.6209	28.2331
ENSMUSG00000086869	Gm7809	predicted gene 7809 Pseudogene [Source:MGI Symbol;Acc:MGI:3643362]	16.5184	16.2513	10.0826	11.113	20.4115	21.4369	20.441	19.9703	15.3709	13.0318	18.4402	19.6755	65.8982	57.7422	24.5913	32.2197	1.74151	0.745006	0.0134011	ENSMUSG00000086869	Gm7809	0.743474	0.00112356	1.26914	6.51909e-07	0.308972	0.618042	0.819277	0.0019309	14.2366	-0.302428	3.4068	6.41021	10.8887
ENSMUSG00000086688	Gm11560	predicted gene 11560 Pseudogene [Source:MGI Symbol;Acc:MGI:3652066]	99.1102	99.4357	101.521	89.4596	89.7401	80.226	89.1457	75.0997	109.961	105.626	112.69	110.383	146.44	146.23	103.156	105.82	0.364949	0.744827	0.0134462	ENSMUSG00000086688	Gm11560	-0.0618095	0.884636	0.0817566	0.863835	0.181424	0.697338	0.316484	0.310502	17.7931	73.6922	4.26017	8.01589	13.6162
ENSMUSG00000022636	Alcam	activated leukocyte cell adhesion molecule Gene [Source:MGI Symbol;Acc:MGI:1313266]	73.8822	80.7054	79.6174	87.237	78.8305	82.1748	55.6451	71.7245	77.6426	67.9026	92.6108	86.0388	223.655	236.218	108.266	111.505	1.08022	0.744825	0.0134332	ENSMUSG00000022636	Alcam	0.0258794	1	0.929225	4.84177e-05	0.0337939	1	0.936171	1.78184e-05	47.1749	20.491	11.295	21.2526	36.1008
ENSMUSG00000021597	Ankrd32	ankyrin repeat domain 32 Gene [Source:MGI Symbol;Acc:MGI:2145448]	2.70301	3.85623	2.08605	2.2226	6.3346	5.52163	6.24588	3.094	3.54712	4.8012	4.91739	5.66923	13.3128	10.4986	5.74862	7.5811	1.77295	0.744821	0.0134207	ENSMUSG00000021597	Ankrd32	1.02562	0.017184	0.807152	0.06308	0.765436	0.301403	0.531473	0.309333	2.70814	0.895431	0.648415	1.22005	2.07244
ENSMUSG00000002068	Ccne1	cyclin E1 Gene [Source:MGI Symbol;Acc:MGI:88316]	0	0	0	0	0.351922	0.974405	2.83903	2.25018	0	0	1.22935	0.666968	4.65947	7.49899	3.51305	2.84291	#DIV/0!	0.744747	0.0134314	ENSMUSG00000002068	Ccne1			3.01671	3.64047e-06			1.32649	0.0296363	1.94316	-1.63354	0.465359	0.875615	1.48736
ENSMUSG00000031176	Dynlt3	dynein light chain Tctex-type 3 Gene [Source:MGI Symbol;Acc:MGI:1914367]	51.0568	60.8734	53.8895	59.4545	56.3075	55.8659	32.9328	42.4721	55.9657	48.012	56.55	66.6968	82.5392	88.1131	61.3186	74.2316	0.442805	0.744654	0.0134484	ENSMUSG00000031176	Dynlt3	-0.0780748	0.796805	0.322301	0.305763	0.0375906	1	0.437759	0.11937	12.5391	37.782	3.00378	5.65189	9.60059
ENSMUSG00000001555	Fkbp10	FK506 binding protein 10 Gene [Source:MGI Symbol;Acc:MGI:104769]	1.20134	2.47901	1.3907	2.77825	3.87114	1.94881	2.27123	2.25018	0.788249	1.37177	1.22935	1.66742	8.6533	6.74909	4.47115	5.36995	1.68528	0.744645	0.0134376	ENSMUSG00000001555	Fkbp10	0.619991	0.504776	2.16631	4.05492e-05			0.976386	0.0602243	2.02222	-0.414164	0.48444	0.911518	1.54835
ENSMUSG00000026848	Tor1b	torsin family 1, member B Gene [Source:MGI Symbol;Acc:MGI:1353605]	71.4795	50.9574	57.3662	72.2344	74.9594	76.6532	69.2724	69.7556	63.4541	56.2426	76.6293	78.7022	117.152	125.983	84.6325	85.6033	0.713799	0.744609	0.0134358	ENSMUSG00000026848	Tor1b	0.384631	0.0510595	0.4726	0.0814625	0.1547	0.819573	0.234948	0.510676	18.0375	46.2154	4.32152	8.13133	13.8123
ENSMUSG00000024516	Sec11c	SEC11 homolog C (S. cerevisiae) Gene [Source:MGI Symbol;Acc:MGI:1913536]	20.4227	21.7602	23.2942	21.6703	24.6345	20.7873	13.6274	22.2205	22.071	21.9483	22.9478	25.6783	34.6132	34.8703	22.3557	30.9562	0.494728	0.744605	0.0134232	ENSMUSG00000024516	Sec11c	0.104599	0.883111	0.295451	0.440261	0.108317	0.930274	0.304795	0.402419	4.88106	15.6762	1.16944	2.20041	3.73773
ENSMUSG00000036854	Hspb6	heat shock protein, alpha-crystallin-related, B6 Gene [Source:MGI Symbol;Acc:MGI:2685325]	6.30701	6.33524	8.34418	5.55649	5.98268	3.57282	5.11026	4.50036	3.54712	4.8012	8.19565	6.33619	19.9692	18.7475	9.26167	9.79226	1.12201	0.744525	0.0134224	ENSMUSG00000036854	Hspb6	-0.33208	0.58422	1.16216	0.000807008	-0.19524	0.926947	1.28775	0.000225008	4.37205	0.44969	1.04774	1.97142	3.34876
ENSMUSG00000024486	Hbegf	heparin-binding EGF-like growth factor Gene [Source:MGI Symbol;Acc:MGI:96070]	2.70301	1.65267	3.47674	2.2226	2.46345	4.87203	1.70342	3.37527	2.36475	0.685885	4.50761	5.33574	9.31894	7.49899	5.74862	5.05407	1.45783	0.744401	0.0134496	ENSMUSG00000024486	Hbegf	0.563934	0.516786	0.825318	0.0587353	0.52321	0.804482	0.774154	0.107735	2.07988	0.393404	0.498622	0.938202	1.59368
ENSMUSG00000083899	Gm12346	predicted gene 12346 Pseudogene [Source:MGI Symbol;Acc:MGI:3649810]	501.858	485.885	540.286	641.775	565.539	577.498	559.858	543.981	618.382	691.372	422.076	491.222	1503.68	1516.3	746.363	811.494	1.0771	0.744363	0.0134483	ENSMUSG00000083899	Gm12346	0.216765	0.2582	0.906724	3.30343e-05	0.0501837	0.969093	0.736699	0.000714246	298.742	192.191	71.6271	134.773	228.932
ENSMUSG00000067219	Nipal1	NIPA-like domain containing 1 Gene [Source:MGI Symbol;Acc:MGI:1917951]	44.4494	38.0114	46.5883	45.5633	42.5826	49.6947	40.8821	38.5343	44.142	43.2108	45.8956	49.6891	55.9136	58.8671	59.7218	45.1707	0.331203	0.744287	0.0134599	ENSMUSG00000067219	Nipal1	0.150183	0.645101	0.170233	0.677681	0.0879525	0.94535	0.103335	0.861938	5.89695	36.7618	1.41419	2.66093	4.51999
ENSMUSG00000027959	Sass6	spindle assembly 6 homolog (C. elegans) Gene [Source:MGI Symbol;Acc:MGI:1920026]	8.10902	8.26335	7.99651	8.33474	8.09421	6.17123	6.81368	10.1258	5.51775	9.60239	7.37608	11.6719	15.9753	13.8731	10.8585	11.3717	0.671241	0.74415	0.0134915	ENSMUSG00000027959	Sass6	0.136563	0.865226	0.492783	0.25791	0.0766715	1	0.432219	0.321499	2.5402	5.05748	0.609436	1.14671	1.94786
ENSMUSG00000034248	Slc25a37	solute carrier family 25, member 37 Gene [Source:MGI Symbol;Acc:MGI:1914962]	22.2247	18.1794	18.4267	18.8921	30.9691	31.181	29.526	19.4078	26.8005	22.6342	28.6848	25.6783	30.6194	34.4954	39.921	36.642	0.866201	0.744145	0.0134793	ENSMUSG00000034248	Slc25a37	0.663	0.00199274	0.375284	0.282441	0.436721	0.253373	0.136305	0.826295	6.1143	16.7269	1.46694	2.76018	4.68859
ENSMUSG00000059923	Grb2	growth factor receptor bound protein 2 Gene [Source:MGI Symbol;Acc:MGI:95805]	51.0568	45.9993	58.4093	37.7842	49.621	63.0115	44.2889	55.9732	56.754	59.672	52.8619	55.3583	73.8859	70.4905	61.638	62.86	0.476467	0.743957	0.0135142	ENSMUSG00000059923	Grb2	0.307733	0.161728	0.162785	0.689482	0.213193	0.630696	0.0707048	0.91292	8.46086	41.816	2.03108	3.82166	6.49167
ENSMUSG00000022122	Ednrb	endothelin receptor type B Gene [Source:MGI Symbol;Acc:MGI:102720]	3.30367	4.40712	4.51976	3.88955	7.03844	5.52163	7.9493	6.46927	7.48837	4.11531	6.55652	7.67013	11.9815	8.62384	9.58103	7.5811	1.22828	0.743854	0.0135346	ENSMUSG00000022122	Ednrb	0.882968	0.0213732	0.381593	0.41219	0.747964	0.282975	0.228506	0.786551	2.10082	3.08979	0.50447	0.949206	1.61237
ENSMUSG00000015711	Prune	prune homolog (Drosophila) Gene [Source:MGI Symbol;Acc:MGI:1925152]	4.80534	5.5089	5.91046	3.88955	6.3346	7.47044	5.67807	4.78163	3.94125	6.17297	6.14674	8.3371	11.9815	11.9984	10.5391	6.00171	1.01044	0.743534	0.0136131	ENSMUSG00000015711	Prune	0.407354	0.425349	0.588675	0.172853	0.286894	0.838864	0.459236	0.338799	2.3347	2.86645	0.561171	1.05589	1.7936
ENSMUSG00000031012	Cask	calcium/calmodulin-dependent serine protein kinase (MAGUK family) Gene [Source:MGI Symbol;Acc:MGI:1309489]	10.2114	10.7424	10.7779	12.7799	10.5577	11.0433	6.81368	10.1258	11.8237	11.66	12.2935	14.6733	17.3066	17.9976	15.649	11.0558	0.478297	0.743491	0.0136137	ENSMUSG00000031012	Cask	0.0224976	1	0.179492	0.735632	0.22752	0.838565	0.386913	0.356663	2.60322	7.78489	0.625794	1.17749	2.00014
ENSMUSG00000073867	AA474408	expressed sequence AA474408 Gene [Source:MGI Symbol;Acc:MGI:3034216]	477.531	518.663	675.879	722.9	901.976	815.252	831.837	788.969	644	835.408	955.613	865.724	1313.3	1067.86	959.381	959.325	0.844283	0.743486	0.0136019	ENSMUSG00000073867	AA474408	0.64325	2.61006e-06	0.282301	0.338658	0.468815	0.0184369	0.102127	0.831694	185.89	516.687	44.6874	84.0834	142.828
ENSMUSG00000032184	Lysmd2	LysM, putative peptidoglycan-binding, domain containing 2 Gene [Source:MGI Symbol;Acc:MGI:1917332]	0.901002	0.275445	0	0	0.351922	0.974405	0.567807	1.96891	0.394125	0	0.409782	0	1.99692	3.74949	2.23557	2.84291	3.20185	0.743479	0.0135906	ENSMUSG00000032184	Lysmd2			3.63061	0.000131601			1.14334	0.156367	1.04664	-0.74119	0.251615	0.473436	0.804203
ENSMUSG00000028028	Alpk1	alpha-kinase 1 Gene [Source:MGI Symbol;Acc:MGI:1918731]	0.600668	0.826335	0.347674	0	1.05577	1.29921	2.27123	3.094	2.36475	0	1.63913	1.66742	3.32819	5.99919	3.19368	3.47467	3.17206	0.743441	0.0135894	ENSMUSG00000028028	Alpk1			1.27005	0.0275591			0.796646	0.235291	1.44151	-0.50799	0.34658	0.652121	1.10773
ENSMUSG00000028249	Sdcbp	syndecan binding protein Gene [Source:MGI Symbol;Acc:MGI:1337026]	14.7164	14.3231	10.4302	16.1138	15.4846	12.6673	13.0596	14.6262	12.2179	13.0318	16.8011	14.6733	33.2819	28.1212	22.6751	15.4781	0.840855	0.743416	0.0135844	ENSMUSG00000028249	Sdcbp	0.198117	0.666091	0.673152	0.0327867	0.0610882	1	0.531916	0.107688	5.52766	7.31497	1.32911	2.50084	4.24806
ENSMUSG00000050043	Tmx2	thioredoxin-related transmembrane protein 2 Gene [Source:MGI Symbol;Acc:MGI:1914208]	47.4528	49.5801	43.8069	35.5616	37.3037	36.3778	44.8567	41.6283	47.6891	45.2684	41.388	43.0194	77.2141	67.4909	48.8633	53.3836	0.485368	0.74326	0.0136223	ENSMUSG00000050043	Tmx2	0.00721355	0.992718	0.362067	0.251297	0.0041365	1	0.349715	0.280425	9.89642	30.6968	2.38068	4.47946	7.60905
ENSMUSG00000031845	Bcmo1	beta-carotene 15,15'-monooxygenase Gene [Source:MGI Symbol;Acc:MGI:1926923]	25.5284	28.6463	31.2907	35.0059	24.2826	32.1554	30.6616	22.2205	28.377	26.0636	31.5533	27.6792	46.5947	48.7434	36.0886	36.642	0.480362	0.743155	0.0136435	ENSMUSG00000031845	Bcmo1	0.0300178	0.988956	0.454859	0.147134	-0.0510855	0.980802	0.363599	0.292213	6.65217	20.6388	1.60075	3.01195	5.11626
ENSMUSG00000028464	Tpm2	tropomyosin 2, beta Gene [Source:MGI Symbol;Acc:MGI:98810]	9.61069	7.43702	7.99651	5.55649	4.57499	7.14564	5.67807	5.34418	7.48837	10.9742	7.37608	6.33619	14.644	16.1228	7.9842	11.6875	0.720963	0.742981	0.0136876	ENSMUSG00000028464	Tpm2	-0.294472	0.63263	0.57721	0.197313	-0.0153761	1	0.863369	0.0210337	2.99339	3.39807	0.720693	1.35605	2.30345
ENSMUSG00000046721	Rpl14-ps1	ribosomal protein L14, pseudogene 1 Pseudogene [Source:MGI Symbol;Acc:MGI:3710579]	324.361	289.768	282.659	287.271	275.203	250.097	269.14	256.802	298.747	288.072	300.371	316.476	371.426	409.07	298.29	333.569	0.254361	0.742783	0.0137265	ENSMUSG00000046721	Rpl14-ps1	-0.004157	1	0.128473	0.735884	0.0357322	0.995852	0.162302	0.68346	37.0841	240.035	8.93374	16.8096	28.5537
ENSMUSG00000026786	Apbb1ip	amyloid beta (A4) precursor protein-binding, family B, member 1 interacting protein Gene [Source:MGI Symbol;Acc:MGI:1861354]	2.70301	1.92812	3.12907	2.2226	5.98268	4.54722	4.54246	3.93781	2.75887	2.74354	4.09782	2.33439	13.3128	9.74869	7.9842	5.68583	1.8795	0.7426	0.0137739	ENSMUSG00000026786	Apbb1ip	1.09274	0.0269052	1.46926	0.000459648	0.262997	0.936906	0.635034	0.167995	2.81846	0.0524407	0.679355	1.27827	2.17133
ENSMUSG00000030662	Ipo5	importin 5 Gene [Source:MGI Symbol;Acc:MGI:1917822]	24.0267	23.4128	22.9465	20.0034	29.5615	27.6082	25.5513	27.2834	24.4357	24.006	35.6511	23.0104	37.2758	43.4941	30.0206	34.4308	0.684027	0.742245	0.0138653	ENSMUSG00000030662	Ipo5	0.445706	0.0598581	0.339345	0.336088	0.246771	0.663577	0.137026	0.797015	5.77156	18.463	1.39264	2.62038	4.45111
ENSMUSG00000031657	Heatr3	HEAT repeat containing 3 Gene [Source:MGI Symbol;Acc:MGI:2444491]	18.02	22.5865	19.1221	19.4477	21.4672	17.8641	15.3308	19.9703	18.918	20.5766	20.8989	33.3484	29.9537	31.1208	33.2143	23.3751	0.57153	0.742137	0.0138881	ENSMUSG00000031657	Heatr3	0.0993752	0.85589	0.226024	0.582607	0.27348	0.650458	0.39356	0.262795	5.20077	13.9664	1.25532	2.362	4.01222
ENSMUSG00000042842	Serpinb6b	serine (or cysteine) peptidase inhibitor, clade B, member 6b Gene [Source:MGI Symbol;Acc:MGI:894688]	1.802	1.37723	4.17209	1.1113	2.11153	2.27361	3.40684	2.81272	3.54712	3.42943	3.27826	3.00135	9.31894	14.998	5.42925	4.42231	2.01349	0.742087	0.0138909	ENSMUSG00000042842	Serpinb6b	0.437473	0.58422	1.23346	0.00490859	0.623905	0.625177	1.41608	0.00122461	3.12816	-1.17308	0.755164	1.42091	2.41363
ENSMUSG00000079003	Samd1	sterile alpha motif domain containing 1 Gene [Source:MGI Symbol;Acc:MGI:2142433]	4.20468	4.13168	6.60581	3.3339	6.3346	9.41925	5.11026	7.31308	4.33537	2.74354	6.14674	4.33529	12.6471	13.8731	10.8585	10.424	1.38714	0.742064	0.0138851	ENSMUSG00000079003	Samd1	0.816412	0.0386485	1.30513	0.000450316	-0.0200863	1	0.468075	0.277021	3.10095	1.70609	0.748648	1.40865	2.3928
ENSMUSG00000062421	Arf2	ADP-ribosylation factor 2 Gene [Source:MGI Symbol;Acc:MGI:99595]	4.20468	5.5089	3.12907	2.77825	3.1673	6.17123	3.40684	4.21909	5.91187	4.8012	3.68804	6.33619	19.3035	14.998	7.34546	6.63347	1.62796	0.741948	0.0139104	ENSMUSG00000062421	Arf2	0.257461	0.71767	1.00425	0.00745617	0.379364	0.742603	1.12028	0.00222618	4.055	-0.557498	0.97932	1.84268	3.13007
ENSMUSG00000021270	Hsp90aa1	heat shock protein 90, alpha (cytosolic), class A member 1 Gene [Source:MGI Symbol;Acc:MGI:96250]	550.212	535.465	603.215	711.231	615.512	636.611	613.231	603.329	684.2	755.845	466.742	541.911	1622.83	1649.03	815.027	881.935	1.04979	0.74184	0.013933	ENSMUSG00000021270	Hsp90aa1	0.20686	0.286074	0.885719	5.27744e-05	0.0441183	0.980406	0.71929	0.00101624	319.481	223.66	77.1825	145.226	246.688
ENSMUSG00000082185	Gm12428	predicted gene 12428 Pseudogene [Source:MGI Symbol;Acc:MGI:3650848]	1.20134	2.47901	2.08605	2.77825	2.81538	3.24802	3.40684	1.68763	2.75887	1.37177	2.45869	2.33439	19.9692	19.8723	7.34546	5.36995	2.62079	0.741611	0.0139967	ENSMUSG00000082185	Gm12428	0.546535	0.527578	2.3059	2.08122e-09	0.181535	1	1.92857	2.27588e-07	5.38256	-4.09525	1.30125	2.44843	4.15902
ENSMUSG00000029267	Mtf2	metal response element binding transcription factor 2 Gene [Source:MGI Symbol;Acc:MGI:105050]	11.1124	12.9459	11.1256	9.44604	9.5019	10.3937	7.38149	8.43817	9.06487	9.60239	15.162	7.67013	21.3004	22.497	14.6909	13.8987	0.69772	0.741574	0.0139952	ENSMUSG00000029267	Mtf2	-0.15687	0.789712	0.687967	0.0521826	-0.125563	0.96711	0.721114	0.0355814	4.03299	5.26927	0.975096	1.83473	3.11657
ENSMUSG00000003363	Pld3	phospholipase D family, member 3 Gene [Source:MGI Symbol;Acc:MGI:1333782]	15.317	14.5986	14.6023	13.8912	17.2442	22.0865	14.763	15.1887	15.3709	17.1471	18.85	15.3403	36.6101	26.2465	21.3976	21.4798	0.856173	0.741563	0.0139853	ENSMUSG00000003363	Pld3	0.421717	0.158344	0.540892	0.102348	0.188983	0.821257	0.309653	0.416229	5.32666	9.6844	1.28792	2.42334	4.11641
ENSMUSG00000003810	Mast2	microtubule associated serine/threonine kinase 2 Gene [Source:MGI Symbol;Acc:MGI:894676]	6.60735	4.40712	7.99651	11.113	6.3346	4.54722	9.65272	6.75054	10.2472	9.60239	6.9663	6.66968	23.963	23.9968	12.136	10.424	1.22712	0.741548	0.0139765	ENSMUSG00000003810	Mast2	0.0601912	1	0.939858	0.0056529	0.223868	0.911208	1.09913	0.00111914	5.27997	1.09397	1.27669	2.40221	4.08051
ENSMUSG00000070713	Gm7125	predicted pseudogene 7125 Pseudogene [Source:MGI Symbol;Acc:MGI:3645829]	22.2247	20.3829	12.8639	17.7808	21.4672	21.7617	20.441	23.0643	16.9474	11.66	18.85	19.0086	77.8797	86.9883	39.6016	32.5356	1.69397	0.741486	0.0139839	ENSMUSG00000070713	Gm7125	0.409494	0.127013	1.66287	1.11063e-11	-0.104662	0.934874	1.13652	1.97399e-06	19.7528	-4.68283	4.77711	8.98855	15.2684
ENSMUSG00000042712	Wbp5	WW domain binding protein 5 Gene [Source:MGI Symbol;Acc:MGI:109567]	28.5317	28.9217	27.8139	17.7808	24.6345	31.5058	27.2547	27.846	18.1297	24.6919	18.4402	29.6801	61.2387	68.9907	41.1984	39.169	1.03117	0.741467	0.0139764	ENSMUSG00000042712	Wbp5	0.251691	0.346184	1.09244	1.72368e-05	-0.198611	0.811954	0.63568	0.0190486	12.9764	10.134	3.13844	5.90525	10.031
ENSMUSG00000040618	Pck2	phosphoenolpyruvate carboxykinase 2 (mitochondrial) Gene [Source:MGI Symbol;Acc:MGI:1860456]	6.00668	4.13168	2.08605	3.88955	8.79805	8.44485	1.70342	6.18799	5.51775	5.48708	6.55652	4.66877	39.2727	34.4954	10.8585	13.5828	2.60755	0.74135	0.0140023	ENSMUSG00000040618	Pck2	0.874699	0.0461589	1.96403	1.38623e-10	0.438432	0.679543	1.53971	3.29765e-08	9.80965	-6.60526	2.37337	4.46571	7.58568
ENSMUSG00000086212	Gm13845	predicted gene 13845 Gene [Source:MGI Symbol;Acc:MGI:3651306]	0.901002	1.37723	0.695348	2.2226	2.11153	3.24802	0.567807	1.68763	0.394125	0.685885	1.22935	1.33394	4.65947	10.1236	5.10988	4.73819	2.24496	0.741269	0.0140022	ENSMUSG00000086212	Gm13845	0.930345	0.393202	2.62402	2.29909e-06			1.36573	0.00437829	2.2899	-1.33299	0.554158	1.0427	1.77118
ENSMUSG00000031633	Slc25a4	solute carrier family 25 (mitochondrial carrier, adenine nucleotide translocator), member 4 Gene [Source:MGI Symbol;Acc:MGI:1353495]	7.80868	7.16157	6.95348	7.77909	14.4288	9.74405	9.08491	9.00072	7.88249	6.85885	6.14674	9.00406	30.6194	31.8707	15.649	14.8463	1.6464	0.74119	0.0140153	ENSMUSG00000031633	Slc25a4	0.689137	0.0414157	1.47195	8.45812e-07	0.0490807	1	0.825476	0.00730363	7.1919	-0.073968	1.74086	3.27558	5.56407
ENSMUSG00000031838	Ifi30	interferon gamma inducible protein 30 Gene [Source:MGI Symbol;Acc:MGI:2137648]	8.70969	7.43702	7.64883	13.3356	18.2999	19.4881	12.4918	17.1576	14.1885	13.7177	10.2446	7.67013	39.2727	38.9947	19.8008	24.6386	1.72451	0.741141	0.0140181	ENSMUSG00000031838	Ifi30	1.12564	1.36715e-05	1.31525	4.91246e-06	0.33981	0.653973	0.548391	0.0748524	8.94065	1.83812	2.16447	4.07265	6.91801
ENSMUSG00000073674	Gm6644	predicted gene 6644 Pseudogene [Source:MGI Symbol;Acc:MGI:3644951]	7.50835	4.40712	2.78139	4.4452	5.63075	6.49604	3.40684	8.71945	2.36475	2.74354	4.91739	2.0009	60.5731	62.2416	17.5652	19.9004	3.06578	0.741089	0.0140221	ENSMUSG00000073674	Gm6644	0.569516	0.254533	3.57536	1.75235e-29	-0.703129	0.470268	2.31369	8.37411e-19	17.4223	-16.1976	4.21849	7.93748	13.483
ENSMUSG00000022881	Rfc4	replication factor C (activator 1) 4 Gene [Source:MGI Symbol;Acc:MGI:2146571]	1.802	1.65267	2.08605	3.3339	2.46345	1.29921	0.567807	2.25018	2.36475	1.37177	2.45869	0.666968	11.3159	12.3733	4.47115	4.42231	1.87635	0.741008	0.014022	ENSMUSG00000022881	Rfc4	-0.0521354	0.985543	2.0786	1.32293e-05	-0.276344	0.950752	1.86041	1.441e-05	3.11801	-1.88028	0.755152	1.42089	2.41359
ENSMUSG00000040613	Apobec1	apolipoprotein B mRNA editing enzyme, catalytic polypeptide 1 Gene [Source:MGI Symbol;Acc:MGI:103298]	12.9144	20.1075	22.2511	10.0017	16.8923	12.9921	20.441	16.0325	20.8886	16.4612	19.2598	19.6755	34.6132	31.1208	23.3138	21.1639	0.755683	0.740943	0.0140305	ENSMUSG00000040613	Apobec1	0.123624	0.713812	0.397118	0.259212	0.212774	0.762382	0.466212	0.190585	5.64647	10.2643	1.36779	2.57361	4.37167
ENSMUSG00000079067	Hmgn2-ps1	high mobility group nucleosomal binding domain 2, pseudogene 1 Pseudogene [Source:MGI Symbol;Acc:MGI:3783162]	22.5251	20.3829	12.8639	17.7808	21.4672	21.7617	20.441	23.0643	16.9474	11.66	18.85	19.0086	77.8797	86.9883	39.6016	32.5356	1.68807	0.740912	0.0140274	ENSMUSG00000079067	Hmgn2-ps1	0.403131	0.1361	1.66287	1.11063e-11	-0.110988	0.925616	1.13652	1.97399e-06	19.7321	-4.62882	4.78031	8.99458	15.2787
ENSMUSG00000034427	Myo15b	myosin XVB Gene [Source:MGI Symbol;Acc:MGI:2685534]	0	1.10178	0	0.555649	0	0.324802	0.567807	0.281272	0	0	0	0	14.644	11.6234	2.23557	4.73819	4.32595	0.740843	0.0140098	ENSMUSG00000034427	Myo15b			32.9379	3.71393e-15			4.54879	1.12246e-12	3.99935	-4.55835	0.96908	1.82341	3.09734
ENSMUSG00000025092	Hspa12a	heat shock protein 12A Gene [Source:MGI Symbol;Acc:MGI:1920692]	1.20134	2.20356	1.3907	1.66695	2.81538	0.649604	1.70342	2.25018	1.18237	2.05766	2.45869	1.66742	6.65638	5.99919	2.55494	3.47467	1.53172	0.740809	0.0140078	ENSMUSG00000025092	Hspa12a	0.368202	0.795005	1.19528	0.0401742	0.156202	1	0.9809	0.0952327	1.48446	-0.0329933	0.359735	0.676874	1.14977
ENSMUSG00000024621	Csf1r	colony stimulating factor 1 receptor Gene [Source:MGI Symbol;Acc:MGI:1339758]	23.4261	20.3829	40.3302	43.8963	27.8018	25.9841	26.6869	27.846	33.5006	30.8648	14.3424	13.0059	55.248	54.3677	62.5961	66.0188	0.895814	0.740751	0.0139867	ENSMUSG00000024621	Csf1r	-0.0244783	0.928326	1.32923	1.50738e-07	-0.472146	0.178958	0.901347	0.000278022	14.9207	9.97622	3.61643	6.80464	11.5587
ENSMUSG00000020520	Galnt10	UDP-N-acetyl-alpha-D-galactosamine:polypeptide N-acetylgalactosaminyltransferase 10 Gene [Source:MGI Symbol;Acc:MGI:1890480]	5.40601	3.30534	4.86744	3.88955	4.22307	4.22242	2.83903	2.81272	4.7295	4.8012	4.09782	2.66787	21.9661	16.1228	8.9423	6.63347	1.61923	0.740746	0.0139751	ENSMUSG00000020520	Galnt10	-0.130411	0.891439	1.56718	2.65822e-05	-0.142631	1	1.55769	1.01052e-05	4.7617	-1.76614	1.15414	2.17162	3.68883
ENSMUSG00000037697	Ddhd1	DDHD domain containing 1 Gene [Source:MGI Symbol;Acc:MGI:2150302]	10.812	9.64058	6.25814	6.66779	7.39036	7.47044	9.65272	7.03181	6.306	7.54474	12.2935	8.00361	11.9815	12.7483	12.4553	14.5304	0.631678	0.740619	0.0140044	ENSMUSG00000037697	Ddhd1	0.0109435	0.991058	0.528747	0.20852	0.00902339	1	0.513336	0.26597	2.42679	5.29017	0.588429	1.10718	1.88072
ENSMUSG00000085735	4930550G17Rik	RIKEN cDNA 4930550G17 gene Gene [Source:MGI Symbol;Acc:MGI:1922537]	10.2114	11.8441	14.6023	8.89039	11.6134	13.3169	12.4918	16.5951	12.2179	13.0318	17.6206	16.6742	20.6348	17.2477	20.1202	15.4781	0.689972	0.740551	0.0140137	ENSMUSG00000085735	4930550G17Rik	0.416926	0.208932	0.199715	0.686627	0.392714	0.482455	0.170984	0.759354	3.06172	9.32126	0.742534	1.39714	2.37326
ENSMUSG00000026883	Dab2ip	disabled homolog 2 (Drosophila) interacting protein Gene [Source:MGI Symbol;Acc:MGI:1916851]	9.91102	9.36513	9.73488	7.22344	7.39036	11.6929	5.11026	11.5322	9.45899	13.7177	14.3424	12.0054	28.6225	23.9968	14.0522	11.6875	1.11273	0.740384	0.0140565	ENSMUSG00000026883	Dab2ip	0.19571	0.771548	0.516371	0.15523	0.417592	0.445858	0.751437	0.0165662	5.40226	3.28748	1.31082	2.46642	4.18959
ENSMUSG00000024824	Rad9	RAD9 homolog (S. pombe) Gene [Source:MGI Symbol;Acc:MGI:1328356]	3.90434	2.47901	1.73837	2.2226	2.46345	2.59841	3.40684	1.96891	3.54712	3.42943	4.50761	1.66742	5.99075	7.12404	3.83241	4.10643	1.02523	0.740298	0.0140722	ENSMUSG00000024824	Rad9	0.0836685	0.947628	0.5914	0.358394	0.277397	0.870447	0.781718	0.193252	1.35678	1.12541	0.329299	0.619605	1.05249
ENSMUSG00000026335	Pam	peptidylglycine alpha-amidating monooxygenase Gene [Source:MGI Symbol;Acc:MGI:97475]	19.2214	20.1075	21.9035	20.559	22.1711	19.1633	22.1445	14.9074	21.2827	15.0895	17.6206	23.3439	27.2912	36.745	25.5494	30.6403	0.555728	0.740184	0.0140837	ENSMUSG00000026335	Pam	0.0850142	0.860531	0.529437	0.0969337	-0.0363632	1	0.388422	0.311914	5.02945	13.7911	1.22109	2.29759	3.9028
ENSMUSG00000038775	Vill	villin-like Gene [Source:MGI Symbol;Acc:MGI:1201781]	0.600668	1.65267	0.347674	0	2.46345	1.29921	1.70342	1.68763	1.18237	0.685885	1.22935	1.66742	11.3159	7.12404	3.51305	3.47467	3.28925	0.74014	0.0140851	ENSMUSG00000038775	Vill			2.096	3.65115e-05			1.43563	0.00461206	2.60307	-1.93762	0.632076	1.18931	2.02022
ENSMUSG00000030148	Clec4a2	C-type lectin domain family 4, member a2 Gene [Source:MGI Symbol;Acc:MGI:1349412]	2.10234	1.65267	3.82442	1.66695	3.87114	3.89762	3.40684	3.094	2.75887	2.05766	1.22935	4.33529	4.65947	5.99919	6.70672	6.94934	1.39487	0.740128	0.0140758	ENSMUSG00000030148	Clec4a2	0.788023	0.226468	1.12571	0.0285517	0.248354	0.964854	0.576411	0.36826	1.59176	0.926686	0.386524	0.72728	1.23539
ENSMUSG00000028457	Atp8b5	ATPase, class I, type 8B, member 5 Gene [Source:MGI Symbol;Acc:MGI:2444287]	1.802	2.75445	3.82442	0.555649	1.05577	4.22242	1.70342	1.40636	2.36475	2.74354	1.22935	3.00135	15.9753	11.9984	5.74862	4.73819	2.10559	0.740125	0.0140634	ENSMUSG00000028457	Atp8b5	0.00370494	1	1.837	1.87376e-05	-0.0289721	1	1.79918	8.22225e-06	3.75416	-2.32495	0.911625	1.7153	2.9137
ENSMUSG00000036242	3632451O06Rik	RIKEN cDNA 3632451O06 gene Gene [Source:MGI Symbol;Acc:MGI:1914669]	2.10234	2.47901	1.73837	1.1113	2.81538	4.22242	1.70342	1.68763	4.33537	4.8012	3.68804	2.66787	5.32511	4.12444	3.51305	5.68583	1.32742	0.740034	0.0140806	ENSMUSG00000036242	3632451O06Rik	0.608938	0.448524	0.222904	0.877333	0.933801	0.261855	0.552741	0.410559	1.26663	1.09235	0.307659	0.578888	0.983329
ENSMUSG00000028266	Lmo4	LIM domain only 4 Gene [Source:MGI Symbol;Acc:MGI:109360]	35.1391	30.299	25.0325	26.1155	36.9518	30.8562	25.5513	32.6276	27.1946	24.6919	28.275	24.3443	55.9136	67.116	45.3502	40.4326	0.840811	0.739854	0.0141279	ENSMUSG00000028266	Lmo4	0.283287	0.283408	0.886719	0.000675994	-0.155921	0.848519	0.448992	0.132101	10.972	16.0525	2.66648	5.01722	8.52251
ENSMUSG00000004508	Gab2	growth factor receptor bound protein 2-associated protein 2 Gene [Source:MGI Symbol;Acc:MGI:1333854]	1.20134	1.92812	3.12907	1.66695	2.11153	2.59841	0.567807	2.25018	1.18237	4.11531	2.04891	3.33484	5.99075	7.49899	3.19368	3.79055	1.36922	0.739813	0.0141283	ENSMUSG00000004508	Gab2	0.214736	0.986585	0.866058	0.167209	0.375719	0.883102	1.03448	0.0486116	1.61859	0.155782	0.393409	0.740234	1.2574
ENSMUSG00000000031	H19	H19 fetal liver mRNA Gene [Source:MGI Symbol;Acc:MGI:95891]	0	0.826335	0	0	4.57499	2.59841	2.83903	1.68763	0	0	1.22935	0	5.32511	5.24929	7.66483	9.1605	5.05129	0.739754	0.014135	ENSMUSG00000000031	H19	3.64452	2.65162e-06	4.40955	2.5591e-11			1.07551	0.028838	2.67423	-1.98333	0.650105	1.22323	2.07784
ENSMUSG00000042029	Ncapg2	non-SMC condensin II complex, subunit G2 Gene [Source:MGI Symbol;Acc:MGI:1923294]	0.901002	1.92812	0.347674	0.555649	1.40769	3.24802	1.13561	1.96891	0.788249	1.37177	2.45869	1.66742	14.644	19.8723	5.74862	4.42231	3.58167	0.739674	0.0141486	ENSMUSG00000042029	Ncapg2			2.63495	6.36292e-10			2.11258	6.66262e-08	4.92056	-4.47804	1.19647	2.25127	3.82412
ENSMUSG00000052593	Adam17	a disintegrin and metallopeptidase domain 17 Gene [Source:MGI Symbol;Acc:MGI:1096335]	12.3137	12.6705	9.3872	4.4452	8.44613	9.74405	10.7883	10.9696	10.2472	11.66	12.2935	10.0045	19.3035	17.9976	16.6071	11.3717	0.749966	0.739656	0.0141414	ENSMUSG00000052593	Adam17	0.125509	0.733337	0.459826	0.248279	0.105337	0.907865	0.43411	0.301379	3.28916	6.16253	0.799829	1.50495	2.55639
ENSMUSG00000023072	Ccdc123	coiled-coil domain containing 123 Gene [Source:MGI Symbol;Acc:MGI:1919390]	7.50835	7.16157	5.21511	8.33474	7.03844	5.52163	6.81368	6.18799	5.51775	5.48708	7.37608	10.0045	19.9692	12.7483	9.9004	11.0558	0.927506	0.739387	0.0142191	ENSMUSG00000023072	Ccdc123	0.0325442	1	0.728915	0.0439188	0.0860278	1	0.765575	0.0407317	3.37122	2.74716	0.82044	1.54373	2.62226
ENSMUSG00000036646	Man1b1	mannosidase, alpha, class 1B, member 1 Gene [Source:MGI Symbol;Acc:MGI:2684954]	22.2247	17.9039	20.5128	25.5599	16.8923	19.4881	20.441	20.8142	20.1004	18.5189	18.85	22.3434	38.607	43.4941	25.5494	27.4815	0.648589	0.739363	0.0142139	ENSMUSG00000036646	Man1b1	0.0416318	0.987821	0.634054	0.0363755	-0.0671511	0.96711	0.519113	0.0991084	6.66178	12.3255	1.62137	3.05075	5.18216
ENSMUSG00000040549	Ckap5	cytoskeleton associated protein 5 Gene [Source:MGI Symbol;Acc:MGI:1923036]	9.61069	13.4968	9.03953	7.77909	12.3173	12.0177	10.2205	8.43817	9.45899	12.3459	11.8837	10.338	31.285	37.8699	12.7747	19.5845	1.34628	0.739164	0.0142548	ENSMUSG00000040549	Ckap5	0.227995	0.57799	1.07829	0.000394299	0.0916432	0.950331	0.939635	0.0015701	7.58622	1.35566	1.84746	3.47616	5.90479
ENSMUSG00000045659	Plekha7	pleckstrin homology domain containing, family A member 7 Gene [Source:MGI Symbol;Acc:MGI:2445094]	1.50167	3.85623	2.08605	3.3339	3.87114	4.22242	2.27123	5.0629	1.18237	7.54474	4.91739	5.66923	7.32202	7.49899	7.02609	6.31759	1.38582	0.73911	0.0142462	ENSMUSG00000045659	Plekha7	0.783685	0.2334	0.528897	0.383679	0.792461	0.341314	0.550069	0.279747	1.94348	1.29453	0.473369	0.890685	1.51296
ENSMUSG00000027288	Zfp106	zinc finger protein 106 Gene [Source:MGI Symbol;Acc:MGI:1270153]	59.4661	71.6157	68.8395	75.5683	65.1056	50.0195	49.3992	61.8799	62.2717	68.5885	58.1891	67.3637	92.5237	95.6121	76.6483	80.2333	0.324671	0.739098	0.0142368	ENSMUSG00000027288	Zfp106	-0.100107	0.729488	0.330054	0.29672	-0.090561	0.921917	0.342039	0.267286	11.7058	49.017	2.85124	5.36487	9.11304
ENSMUSG00000001517	Foxm1	forkhead box M1 Gene [Source:MGI Symbol;Acc:MGI:1347487]	0	0.55089	0	0	1.40769	0.974405	2.27123	0.562545	0.394125	0.685885	1.22935	0.333484	16.641	18.3725	5.10988	3.47467	6.30635	0.739046	0.0142409	ENSMUSG00000001517	Foxm1			3.88401	4.57317e-14			2.84468	2.73467e-10	5.14226	-5.50935	1.25272	2.35711	4.00391
ENSMUSG00000026553	Copa	coatomer protein complex subunit alpha Gene [Source:MGI Symbol;Acc:MGI:1334462]	58.8655	55.6399	46.5883	47.7858	42.9345	43.5234	44.8567	45.2849	56.754	54.8708	45.8956	50.0226	67.2295	73.1151	57.4862	57.49	0.28964	0.738982	0.0142494	ENSMUSG00000026553	Copa	-0.0804337	0.849161	0.199369	0.602356	-0.00673279	1	0.269808	0.45356	7.84385	39.6594	1.91124	3.59616	6.10862
ENSMUSG00000027379	Bub1	budding uninhibited by benzimidazoles 1 homolog (S. cerevisiae) Gene [Source:MGI Symbol;Acc:MGI:1100510]	0	0	0	0	0	0.649604	0	0.281272	0	0	0	0	7.32202	7.49899	0.958103	2.52703	#DIV/0!	0.738918	0.0142445	ENSMUSG00000027379	Bub1			32.0803	1.83379e-08			3.69785	6.14025e-07	2.24768	-2.62662	0.547777	1.03069	1.75078
ENSMUSG00000054074	2810030E01Rik	RIKEN cDNA 2810030E01 gene Gene [Source:MGI Symbol;Acc:MGI:1919918]	3.30367	2.47901	2.78139	1.66695	3.1673	1.94881	1.13561	2.81272	3.54712	3.42943	3.27826	3.00135	5.32511	6.37414	4.15178	2.84291	0.869621	0.738905	0.0142355	ENSMUSG00000054074	2810030E01Rik	0.0218282	1	0.379919	0.624944	0.319738	0.870447	0.68131	0.298263	1.15309	1.23856	0.281027	0.528777	0.898208
ENSMUSG00000022865	Cxadr	coxsackie virus and adenovirus receptor Gene [Source:MGI Symbol;Acc:MGI:1201679]	44.4494	50.6819	43.8069	43.3407	59.4748	60.0883	45.4246	50.9103	44.142	49.3837	45.8956	56.0253	178.391	198.348	79.842	79.6016	1.55658	0.738898	0.0142243	ENSMUSG00000022865	Cxadr	0.41532	0.0382333	1.31197	5.89624e-09	0.108572	0.897972	1.00503	4.8668e-06	42.5497	-1.87045	10.3703	19.5126	33.145
ENSMUSG00000082277	Gm15807	predicted gene 15807 Pseudogene [Source:MGI Symbol;Acc:MGI:3802044]	80.4895	72.1666	78.922	80.0135	81.294	87.6965	78.3574	69.193	80.7956	85.0498	111.051	104.714	139.118	155.229	84.6325	104.24	0.633024	0.738891	0.0142135	ENSMUSG00000082277	Gm15807	0.189763	0.435577	0.223771	0.506124	0.307661	0.347706	0.334131	0.270144	21.6535	56.4234	5.27753	9.93015	16.8679
ENSMUSG00000024121	Atp6v0c	ATPase, H+ transporting, lysosomal V0 subunit C Gene [Source:MGI Symbol;Acc:MGI:88116]	134.55	128.908	133.855	134.467	160.828	160.127	162.961	160.325	133.214	132.376	140.965	143.065	225.651	215.971	175.652	178.788	0.582053	0.738872	0.0142066	ENSMUSG00000024121	Atp6v0c	0.445471	0.00612319	0.431418	0.109289	0.0601162	0.961366	0.0401823	0.965115	26.3968	112.639	6.43397	12.1061	20.564
ENSMUSG00000079303	Zfp131	zinc finger protein 131 Gene [Source:MGI Symbol;Acc:MGI:1919715]	16.218	14.5986	19.1221	11.6686	15.4846	16.5649	8.5171	15.7513	15.765	16.4612	19.6696	19.6755	25.2943	19.4974	21.717	20.5322	0.498589	0.738835	0.0141925	ENSMUSG00000079303	Zfp131	0.0670648	0.959456	0.180476	0.689451	0.215879	0.778083	0.334553	0.37373	3.58028	11.1846	0.872753	1.64216	2.78946
ENSMUSG00000079840	Zfp131	zinc finger protein 131 Gene [Source:MGI Symbol;Acc:MGI:1919715]	16.218	14.5986	19.1221	11.6686	15.4846	16.5649	8.5171	15.7513	15.765	16.4612	19.6696	19.6755	25.2943	19.4974	21.717	20.5322	0.498589	0.738835	0.0142057	ENSMUSG00000079840	Zfp131	0.0670648	0.959456	0.180476	0.689451	0.215879	0.778083	0.334553	0.37373	3.58028	11.1846	0.872753	1.64216	2.78946
ENSMUSG00000075284	Wipf1	WAS/WASL interacting protein family, member 1 Gene [Source:MGI Symbol;Acc:MGI:2178801]	4.20468	3.58079	4.51976	3.3339	4.92691	3.89762	3.40684	3.93781	2.36475	4.8012	4.91739	3.00135	5.99075	7.49899	6.38736	5.68583	0.708893	0.738798	0.0141919	ENSMUSG00000075284	Wipf1	0.221243	0.806893	0.739939	0.191562	-0.115435	1	0.408027	0.516764	1.21416	2.46018	0.296004	0.556958	0.946078
ENSMUSG00000026782	Abi2	abl-interactor 2 Gene [Source:MGI Symbol;Acc:MGI:106913]	3.00334	3.30534	1.3907	1.1113	2.11153	1.62401	1.70342	1.96891	2.36475	2.74354	3.68804	2.66787	3.99383	4.87434	2.55494	4.42231	0.846742	0.738687	0.014203	ENSMUSG00000026782	Abi2	-0.183514	0.987821	0.379667	0.63534	0.272902	0.899217	0.832347	0.22264	0.986043	1.04079	0.240471	0.452467	0.768584
ENSMUSG00000004099	Dnmt1	DNA methyltransferase (cytosine-5) 1 Gene [Source:MGI Symbol;Acc:MGI:94912]	10.2114	8.5388	9.73488	5.55649	7.74229	11.0433	9.65272	9.00072	7.48837	11.66	11.0641	8.67058	40.6039	40.4945	13.4134	17.3734	1.71665	0.738627	0.01421	ENSMUSG00000004099	Dnmt1	0.259872	0.559334	1.38506	2.28547e-06	0.124222	0.924992	1.24964	8.06128e-06	9.61662	-2.49135	2.34567	4.41358	7.49713
ENSMUSG00000082064	Gm14217	predicted gene 14217 Pseudogene [Source:MGI Symbol;Acc:MGI:3649355]	109.922	111.28	125.858	117.242	111.911	106.86	95.9594	108.852	106.808	111.113	114.739	114.718	153.097	158.604	117.847	135.196	0.282532	0.738581	0.0141993	ENSMUSG00000082064	Gm14217	0.0396975	0.944572	0.234645	0.480953	-0.0421204	0.989736	0.150327	0.727351	15.0907	93.0434	3.68141	6.9269	11.7664
ENSMUSG00000057842	Zfp595	zinc finger protein 595 Gene [Source:MGI Symbol;Acc:MGI:3040707]	1.50167	1.37723	1.04302	2.2226	2.11153	2.92322	1.70342	1.68763	1.5765	1.37177	2.45869	2.33439	9.98458	11.9984	3.83241	3.79055	2.26851	0.738573	0.0141887	ENSMUSG00000057842	Zfp595	0.716356	0.432191	1.70441	0.000245814	0.467187	0.901563	1.45	0.00122461	2.82107	-1.56084	0.688221	1.29495	2.19967
ENSMUSG00000050994	9130014G24Rik	RIKEN cDNA 9130014G24 gene Gene [Source:MGI Symbol;Acc:MGI:3605549]	1.20134	1.10178	1.3907	1.1113	0.703844	0.974405	0	0.281272	0	2.74354	1.22935	1.00045	1.99692	3.37455	3.19368	2.21116	1.16522	0.738566	0.0141781	ENSMUSG00000050994	9130014G24Rik			1.29578	0.166842			2.13808	0.00748523	0.929287	-0.175899	0.226711	0.426578	0.724607
ENSMUSG00000033157	Abhd10	abhydrolase domain containing 10 Gene [Source:MGI Symbol;Acc:MGI:2442422]	3.60401	3.30534	1.04302	2.2226	4.92691	4.22242	1.70342	3.37527	4.33537	3.42943	5.32717	3.33484	6.65638	8.24889	5.42925	4.42231	1.2828	0.738358	0.014222	ENSMUSG00000033157	Abhd10	0.661095	0.335135	0.471303	0.438521	0.653521	0.493395	0.46669	0.400574	1.61595	1.34639	0.394475	0.742241	1.26081
ENSMUSG00000048668	5930416I19Rik	RIKEN cDNA 5930416I19 gene Gene [Source:MGI Symbol;Acc:MGI:1915315]	3.30367	5.5089	5.91046	3.88955	6.3346	4.87203	2.83903	3.93781	3.153	4.11531	4.91739	3.66832	7.98766	10.8735	7.66483	7.5811	0.873795	0.738093	0.014299	ENSMUSG00000048668	5930416I19Rik	0.139114	0.938603	1.03513	0.0217717	-0.254397	0.919454	0.645029	0.172818	1.9767	2.04251	0.482922	0.908662	1.5435
ENSMUSG00000047139	Cd24a	CD24a antigen Gene [Source:MGI Symbol;Acc:MGI:88323]	0.901002	1.37723	1.3907	2.2226	1.40769	2.27361	0.567807	1.68763	2.75887	5.48708	2.45869	1.33394	7.32202	10.4986	3.19368	3.47467	2.05542	0.737695	0.0143949	ENSMUSG00000047139	Cd24a			1.01906	0.0812389	0.96836	0.400228	1.62125	0.00112501	2.36968	-1.01451	0.579614	1.0906	1.85254
ENSMUSG00000062593	Lilrb4	leukocyte immunoglobulin-like receptor, subfamily B, member 4 Gene [Source:MGI Symbol;Acc:MGI:102701]	4.20468	2.47901	5.56279	5.00084	2.11153	2.59841	3.97465	4.50036	3.54712	2.05766	2.45869	1.33394	13.9784	13.4982	7.9842	7.26522	1.30874	0.737615	0.014409	ENSMUSG00000062593	Lilrb4	-0.163502	0.885427	2.04553	6.0985e-07	-0.820748	0.33999	1.38831	0.000384981	3.42181	-0.669329	0.837161	1.57519	2.6757
ENSMUSG00000031392	Irak1	interleukin-1 receptor-associated kinase 1 Gene [Source:MGI Symbol;Acc:MGI:107420]	60.3671	63.6278	60.1476	43.8963	54.8998	65.61	57.9163	68.3492	70.9424	65.845	69.2532	68.0307	77.2141	71.9903	78.5645	68.8617	0.379387	0.737593	0.0144034	ENSMUSG00000031392	Irak1	0.275518	0.194859	0.0248046	0.990195	0.265986	0.466218	0.0108394	1	7.70383	52.2213	1.8849	3.54661	6.02445
ENSMUSG00000021039	Snw1	SNW domain containing 1 Gene [Source:MGI Symbol;Acc:MGI:1913604]	69.0768	77.951	59.4523	63.344	80.5902	68.2084	66.4334	69.193	66.6071	72.7038	68.0239	66.6968	83.2048	85.1135	82.0775	99.502	0.374914	0.737512	0.0144176	ENSMUSG00000021039	Snw1	0.24157	0.277405	0.273877	0.416002	0.0260558	1	0.0566429	0.943647	9.19955	57.9647	2.2514	4.2362	7.19583
ENSMUSG00000031229	Atrx	alpha thalassemia/mental retardation syndrome X-linked homolog (human) Gene [Source:MGI Symbol;Acc:MGI:103067]	184.105	193.913	153.324	164.472	151.326	171.495	140.816	137.261	169.868	187.247	186.041	222.1	235.636	248.217	186.511	204.69	0.330668	0.737479	0.0144157	ENSMUSG00000031229	Atrx	-0.0449269	0.91376	0.0924966	0.833459	0.147778	0.767626	0.280252	0.370683	28.802	134.5	7.04939	13.2641	22.531
ENSMUSG00000042901	Aida	axin interactor, dorsalization associated Gene [Source:MGI Symbol;Acc:MGI:1919737]	18.3204	17.9039	15.993	13.8912	18.6519	18.8385	14.1952	16.8763	15.3709	13.0318	18.4402	18.6751	27.2912	29.996	22.3557	20.2163	0.595058	0.737303	0.0144495	ENSMUSG00000042901	Aida	0.217501	0.543932	0.483739	0.153663	0.00331168	1	0.2627	0.533486	4.09537	11.7765	1.00288	1.88701	3.20537
ENSMUSG00000028772	Zcchc17	zinc finger, CCHC domain containing 17 Gene [Source:MGI Symbol;Acc:MGI:1919955]	49.8554	48.2029	44.1546	50.0084	43.6383	45.1474	36.9075	34.034	48.0832	49.3837	47.125	42.3524	57.2449	67.8659	49.8214	60.6488	0.293454	0.73727	0.0144475	ENSMUSG00000028772	Zcchc17	-0.0965848	0.786836	0.243839	0.514211	-0.032107	1	0.308826	0.368121	7.44955	35.7143	1.82443	3.43283	5.83119
ENSMUSG00000074063	Osgin1	oxidative stress induced growth inhibitor 1 Gene [Source:MGI Symbol;Acc:MGI:1919089]	94.0046	82.6335	76.836	76.6796	193.557	187.735	185.105	181.421	87.1016	93.9663	113.1	121.388	295.543	304.084	255.814	244.175	1.73579	0.737253	0.0144401	ENSMUSG00000074063	Osgin1	1.34468	1.69291e-22	1.30486	1.46561e-09	0.342441	0.243414	0.294843	0.332015	71.4246	40.3998	17.4931	32.9149	55.9109
ENSMUSG00000030929	Eri2	exoribonuclease 2 Gene [Source:MGI Symbol;Acc:MGI:1918401]	11.4127	7.43702	10.7779	7.77909	8.79805	8.44485	11.3561	8.1569	8.27662	10.9742	10.2446	7.67013	26.6255	25.8715	12.136	14.5304	1.08154	0.736977	0.0145217	ENSMUSG00000030929	Eri2	0.0943944	0.881575	0.970212	0.00311934	-0.0468102	1	0.823576	0.0144703	5.29786	2.88081	1.29861	2.44344	4.15056
ENSMUSG00000025747	Tyms	thymidylate synthase Gene [Source:MGI Symbol;Acc:MGI:98878]	10.2114	11.2933	8.69185	9.44604	11.6134	12.6673	10.7883	10.9696	11.0355	7.54474	8.60543	11.005	27.2912	29.996	18.204	13.2669	1.16283	0.73695	0.0145175	ENSMUSG00000025747	Tyms	0.377975	0.291526	1.05404	0.000508235	-0.0209558	1	0.645686	0.0494954	5.78161	3.44039	1.41729	2.66676	4.5299
ENSMUSG00000071713	Csf2rb	colony stimulating factor 2 receptor, beta, low-affinity (granulocyte-macrophage) Gene [Source:MGI Symbol;Acc:MGI:1339759]	10.5117	8.5388	10.7779	6.66779	10.2057	11.0433	9.08491	10.6884	9.45899	6.17297	6.55652	8.3371	35.2788	26.2465	15.649	17.3734	1.3733	0.736894	0.0145236	ENSMUSG00000071713	Csf2rb	0.325092	0.42077	1.45105	1.02366e-06	-0.244688	0.838128	0.87428	0.00326817	7.00061	0.736449	1.7164	3.22956	5.4859
ENSMUSG00000078517	C230096C10Rik	RIKEN cDNA C230096C10 gene Gene [Source:MGI Symbol;Acc:MGI:2443696]	32.7364	31.9516	29.9	32.2277	33.0807	30.2066	31.7972	28.1272	33.5006	34.2943	34.4217	31.681	46.5947	46.4937	32.5755	36.0102	0.350356	0.736589	0.0145887	ENSMUSG00000078517	C230096C10Rik	0.121552	0.730328	0.163853	0.702624	0.0867266	0.936906	0.124308	0.823552	4.64846	26.1813	1.14074	2.1464	3.64598
ENSMUSG00000001016	Ilf2	interleukin enhancer binding factor 2 Gene [Source:MGI Symbol;Acc:MGI:1915031]	11.1124	12.9459	11.8209	8.33474	11.9654	8.44485	10.2205	9.56326	17.3415	13.7177	11.8837	15.0068	31.285	29.996	13.4134	14.8463	1.01804	0.736472	0.0146026	ENSMUSG00000001016	Ilf2	-0.0112462	1	0.462129	0.187997	0.378178	0.490183	0.842094	0.0070859	6.02549	4.22922	1.47918	2.7832	4.72769
ENSMUSG00000050761	Gp1bb	glycoprotein Ib, beta polypeptide Gene [Source:MGI Symbol;Acc:MGI:107852]	1.20134	1.37723	1.3907	1.1113	0	0.324802	0	0.843817	0.788249	2.74354	0.819565	1.00045	2.66255	2.9996	1.91621	2.21116	0.94625	0.736341	0.0146214	ENSMUSG00000050761	Gp1bb			0.951902	0.38116			2.51863	0.00651434	0.836964	-0.0888626	0.205543	0.386748	0.65695
ENSMUSG00000067194	Eif1ax	eukaryotic translation initiation factor 1A, X-linked Gene [Source:MGI Symbol;Acc:MGI:1913485]	31.8354	31.9516	24.3372	33.8946	32.7288	28.5826	34.0684	27.5647	32.3182	30.1789	30.3239	28.6796	39.2727	38.9947	37.366	36.642	0.319579	0.736259	0.0146362	ENSMUSG00000067194	Eif1ax	0.1732	0.581062	0.23691	0.54725	0.0110877	1	0.0667324	0.94395	3.75045	26.0323	0.921264	1.73344	2.94451
ENSMUSG00000012296	Tjap1	tight junction associated protein 1 Gene [Source:MGI Symbol;Acc:MGI:1921344]	5.40601	4.40712	5.56279	3.88955	3.1673	4.22242	2.27123	5.0629	5.51775	4.11531	4.91739	4.33529	7.32202	5.99919	6.06799	7.26522	0.468358	0.73596	0.0147265	ENSMUSG00000012296	Tjap1	-0.158383	0.816757	0.398314	0.517191	-0.025824	1	0.53531	0.321499	1.21031	2.90884	0.297564	0.559894	0.951064
ENSMUSG00000032334	Loxl1	lysyl oxidase-like 1 Gene [Source:MGI Symbol;Acc:MGI:106096]	1.802	1.37723	1.73837	1.1113	0.703844	2.27361	2.27123	0.843817	2.36475	4.8012	2.45869	2.0009	11.3159	9.74869	3.19368	3.15879	2.1851	0.735891	0.0147371	ENSMUSG00000032334	Loxl1			1.12356	0.0318306	0.799362	0.470399	1.86571	0.000194381	2.71727	-1.43112	0.668201	1.25728	2.13568
ENSMUSG00000026692	Fmo4	flavin containing monooxygenase 4 Gene [Source:MGI Symbol;Acc:MGI:2429497]	0.600668	3.0299	2.43372	3.88955	3.87114	2.92322	1.13561	4.21909	3.153	2.74354	4.91739	6.33619	5.32511	8.24889	6.06799	5.05407	1.31096	0.735805	0.0147406	ENSMUSG00000026692	Fmo4	0.661792	0.454912	0.388971	0.491421	0.965328	0.29707	0.69166	0.182206	1.75602	1.00543	0.431933	0.812721	1.38053
ENSMUSG00000038446	Cdc40	cell division cycle 40 homolog (yeast) Gene [Source:MGI Symbol;Acc:MGI:1918963]	18.6207	21.7602	14.95	19.4477	25.3384	22.7361	21.0089	23.3456	19.3121	30.8648	15.9815	26.0117	36.6101	31.1208	27.1463	30.9562	0.750817	0.735669	0.014761	ENSMUSG00000038446	Cdc40	0.481109	0.0531159	0.368661	0.322895	0.281172	0.581473	0.17654	0.712945	5.42106	14.8409	1.33397	2.50998	4.26358
ENSMUSG00000024654	Asrgl1	asparaginase like 1 Gene [Source:MGI Symbol;Acc:MGI:1913764]	21.9244	21.7602	16.3407	17.2251	18.2999	17.8641	19.3054	19.4078	16.1591	19.2048	19.2598	22.3434	43.9321	37.4949	25.5494	23.3751	0.754794	0.735654	0.0147531	ENSMUSG00000024654	Asrgl1	0.10503	0.803574	0.625046	0.0393114	-0.00725602	1	0.503786	0.114031	6.83314	10.8251	1.68152	3.16393	5.37441
ENSMUSG00000005225	Plekha8	pleckstrin homology domain containing, family A (phosphoinositide binding specific) member 8 Gene [Source:MGI Symbol;Acc:MGI:2681164]	19.2214	16.8022	15.6453	20.559	29.2095	23.3857	22.1445	22.5018	21.2827	17.1471	24.1772	28.6796	57.2449	40.1196	29.0625	31.2721	1.12655	0.735629	0.0147484	ENSMUSG00000005225	Plekha8	0.616991	0.0091836	0.634646	0.0240837	0.393788	0.417179	0.398538	0.22264	9.30696	10.299	2.29045	4.30968	7.32064
ENSMUSG00000052833	Sae1	SUMO1 activating enzyme subunit 1 Gene [Source:MGI Symbol;Acc:MGI:1929264]	19.2214	22.3111	22.5988	21.6703	22.8749	26.3089	21.0089	19.9703	20.8886	25.3778	21.7185	19.6755	97.8489	90.3628	38.6435	34.7467	1.6083	0.735406	0.0148127	ENSMUSG00000052833	Sae1	0.245594	0.445812	1.43356	5.88259e-09	0.0239789	1	1.21651	2.05677e-07	21.8784	-4.44315	5.38784	10.1377	17.2204
ENSMUSG00000034269	Setd5	SET domain containing 5 Gene [Source:MGI Symbol;Acc:MGI:1920145]	40.5451	41.0413	41.0256	36.1172	43.6383	34.429	40.8821	33.7527	32.3182	40.4672	42.2076	46.0208	56.5793	58.1172	46.9471	45.1707	0.381768	0.735335	0.0148242	ENSMUSG00000034269	Setd5	0.0950137	0.787574	0.260519	0.472002	0.0252354	1	0.180541	0.694648	6.44072	31.4819	1.58645	2.98504	5.07054
ENSMUSG00000004319	Clcn3	chloride channel 3 Gene [Source:MGI Symbol;Acc:MGI:103555]	29.1324	31.6762	25.3802	26.6712	26.0422	31.5058	30.0938	25.3145	26.4064	32.2366	30.3239	30.0135	31.285	33.7455	40.5597	36.642	0.333714	0.73504	0.0149137	ENSMUSG00000004319	Clcn3	0.153339	0.644851	0.196791	0.664806	0.0710299	0.959916	0.109653	0.876826	3.72331	24.0966	0.917908	1.72713	2.93378
ENSMUSG00000051811	Cox6b2	cytochrome c oxidase subunit VIb polypeptide 2 Gene [Source:MGI Symbol;Acc:MGI:3044182]	0.300334	0.55089	0.347674	0.555649	0.703844	1.29921	0.567807	1.96891	0	0	0.819565	0.333484	25.2943	31.4958	5.42925	8.21286	5.32706	0.73501	0.0149111	ENSMUSG00000051811	Cox6b2			5.59918	1.04751e-25			3.47082	1.93956e-19	8.47332	-9.56683	2.08912	3.93086	6.67716
ENSMUSG00000030159	Clec1b	C-type lectin domain family 1, member b Gene [Source:MGI Symbol;Acc:MGI:1913287]	7.20802	5.78435	7.64883	10.0017	8.09421	10.7185	7.38149	7.87563	7.48837	6.17297	4.91739	7.00316	16.641	12.3733	14.0522	12.9511	0.870326	0.734837	0.0149583	ENSMUSG00000030159	Clec1b	0.394542	0.429475	1.02116	0.00401019	-0.183909	0.870447	0.442771	0.302374	2.95806	4.10545	0.729689	1.37298	2.33221
ENSMUSG00000006585	Cdt1	chromatin licensing and DNA replication factor 1 Gene [Source:MGI Symbol;Acc:MGI:1914427]	1.50167	1.65267	0.347674	1.1113	1.40769	1.29921	0.567807	2.25018	1.18237	0	1.22935	1.66742	12.6471	13.1232	3.83241	3.79055	2.85568	0.734583	0.0150342	ENSMUSG00000006585	Cdt1			2.6459	2.78653e-08			2.10283	2.66302e-06	3.56528	-3.09779	0.880139	1.65606	2.81307
ENSMUSG00000074227	Spint2	serine protease inhibitor, Kunitz type 2 Gene [Source:MGI Symbol;Acc:MGI:1338031]	17.119	20.3829	19.4698	18.8921	27.4499	23.7105	16.4664	21.9392	27.9829	13.0318	26.2261	22.6769	35.9445	41.2444	29.7012	26.8497	0.817946	0.734569	0.0150255	ENSMUSG00000074227	Spint2	0.430985	0.114102	0.436973	0.163237	0.297686	0.636711	0.296754	0.419575	6.50845	13.2308	1.60676	3.02327	5.13548
ENSMUSG00000083049	Gm14822	predicted gene 14822 Pseudogene [Source:MGI Symbol;Acc:MGI:3801968]	5.10568	5.5089	3.47674	3.88955	9.85382	6.49604	6.81368	5.34418	7.48837	4.11531	4.91739	10.338	23.2973	11.9984	12.136	10.424	1.686	0.734466	0.0150483	ENSMUSG00000083049	Gm14822	0.782078	0.0452728	0.878378	0.00926149	0.634555	0.362237	0.70752	0.0524581	4.41278	0.683043	1.08973	2.05042	3.48296
ENSMUSG00000085788	4930470G03Rik	RIKEN cDNA 4930470G03 gene Gene [Source:MGI Symbol;Acc:MGI:1922171]	17.4194	23.1374	15.6453	14.4469	19.0038	12.9921	18.1698	14.3449	23.6475	24.006	30.3239	21.343	24.6286	23.6218	30.6593	26.5339	0.577731	0.734436	0.0150456	ENSMUSG00000085788	4930470G03Rik	-0.0140128	1	0.0210853	1	0.472171	0.172	0.49602	0.163965	4.90431	12.8907	1.21122	2.27903	3.87127
ENSMUSG00000041801	Phlda3	pleckstrin homology-like domain, family A, member 3 Gene [Source:MGI Symbol;Acc:MGI:1351485]	1.20134	0.826335	1.73837	0.555649	1.40769	1.94881	1.70342	1.12509	1.5765	2.05766	0	2.33439	5.32511	7.49899	3.83241	1.89528	2.10189	0.734355	0.0150608	ENSMUSG00000041801	Phlda3			1.50216	0.0119153			1.3049	0.036964	1.68468	-0.680659	0.416166	0.783054	1.33014
ENSMUSG00000041147	Brca2	breast cancer 2 Gene [Source:MGI Symbol;Acc:MGI:109337]	2.70301	4.40712	3.82442	4.4452	5.63075	6.82084	4.54246	3.37527	2.75887	6.17297	7.78587	6.00271	27.9568	31.8707	11.1779	7.5811	2.35325	0.734304	0.0150653	ENSMUSG00000041147	Brca2	0.594664	0.262691	1.62448	5.07734e-07	0.580278	0.499756	1.60709	2.56594e-07	7.6869	-4.52864	1.89918	3.57348	6.0701
ENSMUSG00000042688	Mapk6	mitogen-activated protein kinase 6 Gene [Source:MGI Symbol;Acc:MGI:1354946]	7.50835	7.43702	7.30116	3.88955	6.3346	5.84643	4.54246	7.59436	5.91187	6.85885	9.425	10.6715	11.3159	11.9984	8.62293	9.47638	0.66406	0.73428	0.0150604	ENSMUSG00000042688	Mapk6	0.0531975	0.985543	0.205657	0.730928	0.315422	0.742603	0.462663	0.350677	2.07002	4.26963	0.511471	0.962379	1.63475
ENSMUSG00000036099	Vezt	vezatin, adherens junctions transmembrane protein Gene [Source:MGI Symbol;Acc:MGI:2143698]	10.812	14.0477	9.03953	11.6686	11.9654	11.3681	12.4918	7.87563	11.4296	11.66	9.425	15.3403	15.9753	14.623	15.649	18.6369	0.509851	0.734267	0.0150516	ENSMUSG00000036099	Vezt	0.0676385	0.921579	0.357127	0.412795	0.0904957	0.983728	0.363586	0.459225	2.55973	8.265	0.632494	1.19009	2.02156
ENSMUSG00000083696	Gm12563	predicted gene 12563 Pseudogene [Source:MGI Symbol;Acc:MGI:3652205]	2174.12	2112.94	2446.93	2659.34	3156.04	2672.47	3348.93	2854.07	2516.88	2964.4	3245.48	3002.02	3449.34	3443.54	3704.03	3402.65	0.575673	0.734196	0.0150631	ENSMUSG00000083696	Gm12563	0.523589	0.000171554	0.169596	0.621922	0.327858	0.179272	-0.0325676	0.975362	428.034	2217.92	105.787	199.048	338.113
ENSMUSG00000064080	Fbln2	fibulin 2 Gene [Source:MGI Symbol;Acc:MGI:95488]	7.50835	3.58079	2.78139	6.11214	8.44613	7.14564	3.97465	8.43817	3.94125	8.23062	3.27826	6.66968	17.9722	10.4986	11.4972	12.3193	1.38771	0.73417	0.0150588	ENSMUSG00000064080	Fbln2	0.748757	0.0755568	1.16957	0.00190902	0.1263	0.974609	0.560282	0.141495	3.58143	1.54868	0.885204	1.66559	2.82926
ENSMUSG00000006740	Kif5b	kinesin family member 5B Gene [Source:MGI Symbol;Acc:MGI:1098268]	125.84	132.765	127.596	113.908	116.838	103.287	112.994	113.915	108.384	119.344	116.788	117.053	157.756	151.48	144.993	131.406	0.227758	0.734115	0.0150649	ENSMUSG00000006740	Kif5b	0.00379135	1	0.248752	0.446091	-0.108317	0.870447	0.131705	0.773191	13.8717	101.016	3.42915	6.45225	10.9601
ENSMUSG00000029174	Tbc1d1	TBC1 domain family, member 1 Gene [Source:MGI Symbol;Acc:MGI:1889508]	6.60735	6.33524	5.21511	7.22344	5.63075	4.87203	5.11026	4.50036	6.306	4.11531	3.68804	5.33574	8.6533	11.6234	9.58103	8.52874	0.596842	0.73403	0.0150814	ENSMUSG00000029174	Tbc1d1	-0.160586	0.853711	0.879602	0.0372752	-0.32804	0.758806	0.70536	0.128624	1.93518	3.16131	0.478506	0.900352	1.52938
ENSMUSG00000021115	Vrk1	vaccinia related kinase 1 Gene [Source:MGI Symbol;Acc:MGI:1261847]	3.90434	3.30534	3.12907	1.66695	3.87114	3.57282	2.83903	3.094	3.54712	2.74354	2.04891	6.33619	20.6348	15.7479	7.34546	5.68583	2.0412	0.733794	0.0151514	ENSMUSG00000021115	Vrk1	0.266404	0.770883	1.47254	6.07013e-05	0.308765	0.893722	1.49957	4.45558e-05	4.63922	-2.31089	1.14793	2.15993	3.66897
ENSMUSG00000082774	Gm8805	predicted gene 8805 Pseudogene [Source:MGI Symbol;Acc:MGI:3643512]	333.371	350.642	346.284	360.616	332.566	319.93	334.438	311.087	330.671	314.821	324.548	381.839	506.551	469.062	374.938	383.477	0.318096	0.73366	0.0151854	ENSMUSG00000082774	Gm8805	0.067685	0.826367	0.254675	0.408751	-0.0292993	1	0.151374	0.710592	48.7783	277.834	12.0745	22.7192	38.5919
ENSMUSG00000021278	Amn	amnionless Gene [Source:MGI Symbol;Acc:MGI:1934943]	0.300334	0.275445	0.347674	0	2.46345	1.29921	1.13561	3.094	0.394125	0.685885	0.409782	1.00045	14.644	11.9984	3.19368	5.05407	5.23964	0.73364	0.0151792	ENSMUSG00000021278	Amn			3.55773	7.27168e-11			1.65149	9.14131e-05	3.84703	-3.65991	0.952341	1.79192	3.04384
ENSMUSG00000017843	Ppp2r5c	protein phosphatase 2, regulatory subunit B (B56), gamma isoform Gene [Source:MGI Symbol;Acc:MGI:1349475]	24.6274	24.7901	23.9895	22.226	19.3557	15.9153	26.1191	21.0954	25.6181	27.4354	23.3576	22.0099	37.9414	36.3701	29.3818	24.9545	0.427847	0.733632	0.0151685	ENSMUSG00000017843	Ppp2r5c	-0.0778651	0.928154	0.282405	0.4654	0.0316581	1	0.38266	0.300297	4.98688	16.8291	1.23454	2.3229	3.9458
ENSMUSG00000034021	Pds5b	PDS5, regulator of cohesion maintenance, homolog B (S. cerevisiae) Gene [Source:MGI Symbol;Acc:MGI:2140945]	21.9244	26.4427	19.1221	21.1147	23.5788	22.7361	24.9835	18.2827	21.6769	24.006	21.7185	23.0104	37.2758	32.2457	29.3818	24.6386	0.479558	0.73363	0.0151559	ENSMUSG00000034021	Pds5b	0.154603	0.639295	0.344653	0.345443	0.0243547	1	0.204655	0.676874	4.3483	17.1013	1.07646	2.02546	3.44055
ENSMUSG00000029426	Scarb2	scavenger receptor class B, member 2 Gene [Source:MGI Symbol;Acc:MGI:1196458]	48.6541	50.4065	55.2802	60.5658	49.621	54.8915	48.2636	55.1294	53.2068	60.3579	42.6174	46.6877	93.855	93.3624	63.2348	67.2823	0.564113	0.733627	0.0151435	ENSMUSG00000029426	Scarb2	0.137515	0.679414	0.539416	0.0516739	-0.0756911	0.956411	0.332686	0.291646	13.3245	36.2653	3.29862	6.20665	10.5429
ENSMUSG00000062687	Gm6531	predicted gene 6531 Gene [Source:MGI Symbol;Acc:MGI:3643620]	9.31035	9.64058	6.95348	12.2243	9.14997	9.74405	10.7883	9.28199	5.51775	7.54474	15.9815	14.3398	25.2943	34.1204	15.649	15.1622	1.24266	0.733412	0.0151932	ENSMUSG00000062687	Gm6531	0.219186	0.694428	0.894883	0.00315589	0.272284	0.832638	0.930666	0.00281007	6.53509	2.03639	1.61887	3.04605	5.17417
ENSMUSG00000030654	Arl6ip1	ADP-ribosylation factor-like 6 interacting protein 1 Gene [Source:MGI Symbol;Acc:MGI:1858943]	185.606	185.375	192.264	178.363	223.822	218.267	232.801	223.049	212.433	245.547	228.659	227.102	749.509	770.521	298.29	306.087	1.51833	0.733269	0.0152304	ENSMUSG00000030654	Arl6ip1	0.443233	0.0047421	1.07286	6.89687e-07	0.310683	0.260574	0.936532	8.02251e-06	165.301	10.7657	40.9655	77.0802	130.932
ENSMUSG00000030689	Ino80e	INO80 complex subunit E Gene [Source:MGI Symbol;Acc:MGI:2141881]	5.10568	5.5089	3.82442	7.77909	3.51922	4.54722	3.97465	3.93781	4.33537	8.91651	4.50761	4.33529	10.6502	7.87394	8.9423	7.89698	0.670524	0.733205	0.0152398	ENSMUSG00000030689	Ino80e	-0.247725	0.701792	0.66453	0.179345	-0.0480635	1	0.875805	0.0494954	2.04178	2.50027	0.506098	0.952269	1.61757
ENSMUSG00000089788	Gm16586	predicted gene 16586 Gene [Source:MGI Symbol;Acc:MGI:4415006]	10.2114	15.9758	13.907	17.7808	15.1326	13.9665	19.8732	12.6573	14.1885	19.8907	14.7522	18.3416	22.6317	23.2469	19.8008	19.9004	0.564332	0.733183	0.0152341	ENSMUSG00000089788	Gm16586	0.246834	0.513218	0.269086	0.560679	0.234688	0.771647	0.246937	0.66646	3.30217	11.3908	0.818563	1.5402	2.61626
ENSMUSG00000056025	Clca1	chloride channel calcium activated 1 Gene [Source:MGI Symbol;Acc:MGI:1316732]	8.40935	9.08969	9.03953	13.3356	11.6134	11.3681	7.9493	14.3449	16.5532	13.0318	9.01521	8.3371	20.6348	14.623	15.9684	19.5845	0.828514	0.733121	0.0152429	ENSMUSG00000056025	Clca1	0.45255	0.270134	0.516199	0.188748	0.272007	0.791619	0.353517	0.378836	3.59599	6.55535	0.891561	1.67755	2.84958
ENSMUSG00000054792	Klhl18	kelch-like 18 (Drosophila) Gene [Source:MGI Symbol;Acc:MGI:2143315]	8.10902	9.64058	5.56279	2.77825	5.98268	5.52163	7.38149	4.78163	6.306	6.85885	6.9663	6.66968	10.6502	12.7483	9.26167	9.79226	0.702315	0.733113	0.0152321	ENSMUSG00000054792	Klhl18	-0.121431	1	0.576971	0.22146	-0.0558126	1	0.629186	0.172744	2.21433	3.6661	0.549015	1.03302	1.75474
ENSMUSG00000002748	Baz1b	bromodomain adjacent to zinc finger domain, 1B Gene [Source:MGI Symbol;Acc:MGI:1353499]	120.734	123.399	117.166	122.243	162.94	155.905	155.579	148.512	94.1958	115.229	150.8	150.735	238.299	272.588	176.61	193.318	0.865196	0.733023	0.0152507	ENSMUSG00000002748	Baz1b	0.533272	0.000613468	0.679826	0.00435342	0.0907317	0.916527	0.230091	0.503032	41.5224	85.4075	10.2977	19.376	32.913
ENSMUSG00000050347	Gm9844	predicted pseudogene 9844 Pseudogene [Source:MGI Symbol;Acc:MGI:3704288]	43.2481	38.2869	32.3337	41.6737	51.0287	57.1651	45.4246	41.6283	44.142	58.9861	40.9782	45.6873	149.103	144.73	66.1091	61.2806	1.43728	0.732986	0.0152505	ENSMUSG00000050347	Gm9844	0.500712	0.0104269	1.01376	1.97144e-05	0.285294	0.470399	0.804034	0.000585156	31.166	7.02156	7.73011	14.5449	24.7067
ENSMUSG00000028874	Fgr	Gardner-Rasheed feline sarcoma viral (Fgr) oncogene homolog Gene [Source:MGI Symbol;Acc:MGI:95527]	2.70301	1.92812	1.3907	1.66695	3.1673	1.29921	1.70342	1.40636	2.75887	0.685885	1.22935	1.66742	5.32511	8.24889	3.19368	4.73819	1.48391	0.732982	0.0152388	ENSMUSG00000028874	Fgr			1.56503	0.00224778			1.2513	0.0266233	1.74039	-0.270229	0.431676	0.812236	1.37971
ENSMUSG00000060216	Arrb2	arrestin, beta 2 Gene [Source:MGI Symbol;Acc:MGI:99474]	17.119	11.8441	16.3407	12.2243	16.1884	19.4881	18.7376	20.2516	14.9767	17.833	14.3424	16.0072	32.6163	30.3709	20.1202	23.3751	0.888275	0.732922	0.0152466	ENSMUSG00000060216	Arrb2	0.540001	0.0417704	0.645346	0.0479271	0.120028	0.920356	0.225836	0.622647	5.1302	10.1254	1.27268	2.39467	4.06771
ENSMUSG00000031425	Plp1	proteolipid protein (myelin) 1 Gene [Source:MGI Symbol;Acc:MGI:97623]	12.614	11.0178	13.907	11.113	10.2057	10.0689	11.3561	9.84454	14.5826	16.4612	18.85	18.3416	24.6286	17.2477	13.0941	19.2686	0.609685	0.732859	0.0152557	ENSMUSG00000031425	Plp1	-0.0794673	0.941423	-0.00179996	1	0.498854	0.261855	0.566383	0.118402	3.76422	8.12525	0.933991	1.75739	2.98519
ENSMUSG00000050335	Lgals3	lectin, galactose binding, soluble 3 Gene [Source:MGI Symbol;Acc:MGI:96778]	3.90434	4.95801	4.51976	11.113	11.6134	10.3937	9.08491	10.1258	4.33537	5.48708	2.86848	5.66923	55.9136	44.244	22.3557	17.3734	2.51369	0.732511	0.0153528	ENSMUSG00000050335	Lgals3	1.0672	0.0019325	2.77198	3.85748e-20	-0.287382	0.810028	1.41985	6.61139e-08	13.4647	-8.93955	3.34432	6.29264	10.689
ENSMUSG00000030677	Kif22	kinesin family member 22 Gene [Source:MGI Symbol;Acc:MGI:109233]	2.70301	1.65267	1.04302	0.555649	2.11153	1.94881	0.567807	3.37527	1.5765	2.05766	0.819565	1.66742	29.2881	29.2461	8.9423	5.68583	3.61908	0.732474	0.0153527	ENSMUSG00000030677	Kif22	0.616166	0.512569	3.41363	2.37629e-17			2.68476	3.11032e-15	8.33768	-8.37567	2.07112	3.897	6.61965
ENSMUSG00000004849	Ap1s1	adaptor protein complex AP-1, sigma 1 Gene [Source:MGI Symbol;Acc:MGI:1098244]	42.9478	47.3766	49.0221	53.898	63.6979	54.2419	66.4334	61.0361	57.9363	58.3002	49.9935	43.6864	115.155	101.236	68.9834	72.9681	0.890916	0.73247	0.0153408	ENSMUSG00000004849	Ap1s1	0.518324	0.00485217	0.655436	0.01152	0.130716	0.848519	0.266578	0.438043	17.6395	32.8833	4.38178	8.24471	14.0049
ENSMUSG00000024213	Nudt3	nudix (nucleotide diphosphate linked moiety X)-type motif 3 Gene [Source:MGI Symbol;Acc:MGI:1928484]	19.822	25.341	22.5988	21.6703	27.4499	22.0865	17.602	24.4707	19.3121	23.3201	26.6359	28.0126	35.9445	36.3701	29.7012	25.9021	0.516353	0.732429	0.0153419	ENSMUSG00000024213	Nudt3	0.222178	0.521449	0.286683	0.451084	0.133654	0.886701	0.199316	0.666134	4.75055	17.2974	1.18022	2.22068	3.77216
ENSMUSG00000028484	Psip1	PC4 and SFRS1 interacting protein 1 Gene [Source:MGI Symbol;Acc:MGI:2142116]	44.1491	41.8677	44.5023	49.4528	40.1191	49.0451	38.0431	41.347	39.4125	40.4672	38.1098	51.023	117.818	113.235	61.638	57.49	0.960329	0.732278	0.0153692	ENSMUSG00000028484	Psip1	0.0895629	0.839354	0.912494	0.000155774	-0.0656217	0.954756	0.754431	0.0017493	22.0894	16.6032	5.49028	10.3304	17.5478
ENSMUSG00000006519	Cyba	cytochrome b-245, alpha polypeptide Gene [Source:MGI Symbol;Acc:MGI:1316658]	15.0167	13.7723	7.99651	16.6695	19.0038	22.4113	15.8986	19.1265	11.0355	12.3459	12.7033	12.0054	48.5916	50.9931	25.5494	28.4291	1.52244	0.732252	0.0153651	ENSMUSG00000006519	Cyba	0.725357	0.00399758	1.5457	9.86761e-09	-0.12668	0.926831	0.698036	0.0114393	11.1554	1.71862	2.77286	5.21738	8.86251
ENSMUSG00000031304	Il2rg	interleukin 2 receptor, gamma chain Gene [Source:MGI Symbol;Acc:MGI:96551]	0.600668	0.826335	1.3907	0.555649	2.81538	1.62401	2.83903	1.96891	0.394125	0.685885	2.45869	1.00045	4.65947	2.9996	4.79052	4.42231	2.32237	0.732208	0.0153677	ENSMUSG00000031304	Il2rg			1.78409	0.00440934			0.676827	0.36642	1.34145	-0.158185	0.333485	0.627482	1.06587
ENSMUSG00000024501	Dpysl3	dihydropyrimidinase-like 3 Gene [Source:MGI Symbol;Acc:MGI:1349762]	3.90434	4.95801	2.78139	2.2226	3.1673	2.27361	2.27123	1.96891	2.75887	6.85885	0.409782	3.66832	7.32202	7.12404	6.06799	6.63347	0.969233	0.732207	0.0153545	ENSMUSG00000024501	Dpysl3	-0.437799	0.638744	1.02848	0.0587353	-0.231298	1	1.24066	0.0112502	1.93129	0.734473	0.480118	0.903386	1.53454
ENSMUSG00000023992	Trem2	triggering receptor expressed on myeloid cells 2 Gene [Source:MGI Symbol;Acc:MGI:1913150]	0	1.10178	1.3907	1.66695	2.11153	1.94881	1.13561	1.12509	1.97062	1.37177	0.819565	1.00045	11.9815	12.3733	2.23557	5.05407	2.9275	0.732141	0.0153649	ENSMUSG00000023992	Trem2			2.42694	1.78449e-06			1.93312	1.80718e-05	3.33228	-2.72107	0.828566	1.55902	2.64823
ENSMUSG00000027326	Casc5	cancer susceptibility candidate 5 Gene [Source:MGI Symbol;Acc:MGI:1923714]	9.61069	10.7424	11.8209	17.7808	13.373	15.2657	11.3561	14.3449	11.0355	12.3459	16.3913	17.6746	47.2603	59.9919	18.8427	24.6386	1.59331	0.732086	0.015371	ENSMUSG00000027326	Casc5	0.376554	0.351991	1.22685	4.56452e-06	0.293538	0.765008	1.14324	1.02036e-05	12.4568	-1.6905	3.09787	5.82892	9.90131
ENSMUSG00000028456	Unc13b	unc-13 homolog B (C. elegans) Gene [Source:MGI Symbol;Acc:MGI:1342278]	0.600668	0.826335	1.73837	2.2226	1.75961	0.649604	0.567807	0.562545	1.97062	1.37177	2.04891	2.0009	5.99075	2.2497	1.91621	4.73819	1.467	0.732048	0.0153715	ENSMUSG00000028456	Unc13b			0.80129	0.240512	0.665791	0.837812	1.73087	0.00749434	1.3218	-0.300768	0.328753	0.618578	1.05075
ENSMUSG00000037762	Slc16a9	solute carrier family 16 (monocarboxylic acid transporters), member 9 Gene [Source:MGI Symbol;Acc:MGI:1914109]	2.10234	1.92812	1.73837	1.66695	3.1673	2.92322	1.70342	0.843817	1.97062	0.685885	2.45869	2.0009	3.32819	8.24889	4.47115	5.36995	1.52628	0.73201	0.0153718	ENSMUSG00000037762	Slc16a9	0.350763	0.745621	1.45928	0.00462616	0.0208096	1	1.12151	0.0546887	1.68478	-0.0820263	0.419079	0.788534	1.33944
ENSMUSG00000084292	Gm13535	predicted gene 13535 Pseudogene [Source:MGI Symbol;Acc:MGI:3651247]	3.30367	3.30534	5.56279	5.00084	6.3346	3.24802	0.567807	5.62545	7.88249	5.48708	9.01521	8.00361	8.6533	15.7479	14.6909	5.05407	1.36218	0.731852	0.0154016	ENSMUSG00000084292	Gm13535	0.22906	0.932593	0.435651	0.350679	0.920747	0.106337	1.13657	0.00130734	3.5489	0.67214	0.88318	1.66178	2.82279
ENSMUSG00000029446	Psph	phosphoserine phosphatase Gene [Source:MGI Symbol;Acc:MGI:97788]	1.50167	2.20356	2.43372	2.77825	1.40769	1.29921	2.27123	2.81272	1.18237	1.37177	2.86848	2.0009	11.3159	16.1228	6.38736	3.79055	2.07671	0.731815	0.0154014	ENSMUSG00000029446	Psph	0.0339656	1	2.14765	7.87371e-07	-0.167035	0.988729	1.94256	4.49075e-06	3.67677	-2.40411	0.915099	1.72184	2.92481
ENSMUSG00000051934	Spats2	spermatogenesis associated, serine-rich 2 Gene [Source:MGI Symbol;Acc:MGI:1919822]	6.90768	7.16157	6.25814	10.5573	6.3346	6.49604	13.0596	4.78163	11.4296	11.66	5.73695	4.66877	15.9753	20.6222	12.4553	13.8987	1.02735	0.731778	0.0154016	ENSMUSG00000051934	Spats2	0.0948742	0.883868	0.864997	0.0230534	0.107208	0.961366	0.86973	0.0222366	4.06449	2.95135	1.01171	1.90363	3.2336
ENSMUSG00000040242	Fgfr1op2	FGFR1 oncogene partner 2 Gene [Source:MGI Symbol;Acc:MGI:1914779]	23.4261	29.4726	23.2942	22.226	25.3384	21.1121	20.441	22.5018	31.1359	30.1789	24.5869	28.0126	32.6163	35.6202	29.0625	27.4815	0.342386	0.731745	0.0153999	ENSMUSG00000040242	Fgfr1op2	0.0238007	0.991785	0.0358852	0.986485	0.205545	0.720964	0.217969	0.643808	3.9562	19.9173	0.984848	1.85308	3.14774
ENSMUSG00000023484	Prph	peripherin Gene [Source:MGI Symbol;Acc:MGI:97774]	0.600668	0.55089	0.695348	0	1.05577	0.974405	1.13561	0.562545	0.788249	0	1.22935	0.666968	3.99383	3.74949	2.23557	0.947638	2.56465	0.731438	0.0154831	ENSMUSG00000023484	Prph			1.68882	0.0333224			1.25211	0.172744	1.03092	-0.557032	0.256868	0.48332	0.820993
ENSMUSG00000029516	Cit	citron Gene [Source:MGI Symbol;Acc:MGI:105313]	7.80868	8.26335	10.0826	7.77909	9.85382	8.76965	6.81368	6.18799	12.2179	7.54474	10.2446	8.67058	42.6009	38.2448	15.649	12.6352	1.68526	0.73143	0.0154728	ENSMUSG00000029516	Cit	0.06718	0.969809	1.29585	6.05742e-06	0.219501	0.847	1.44145	2.57553e-07	9.63656	-3.08048	2.40113	4.51795	7.67441
ENSMUSG00000032915	Emr4	EGF-like module containing, mucin-like, hormone receptor-like sequence 4 Gene [Source:MGI Symbol;Acc:MGI:1196464]	1.50167	1.10178	3.12907	1.66695	2.81538	3.57282	1.13561	2.25018	2.75887	1.37177	1.22935	1.00045	6.65638	4.87434	3.51305	6.94934	1.57156	0.731428	0.0154604	ENSMUSG00000032915	Emr4	0.679207	0.492357	1.68272	0.00171279			0.832862	0.10033	1.68548	-0.0257825	0.419973	0.790218	1.3423
ENSMUSG00000040760	Appl1	adaptor protein, phosphotyrosine interaction, PH domain and leucine zipper containing 1 Gene [Source:MGI Symbol;Acc:MGI:1920243]	19.822	18.1794	20.1651	18.3364	15.4846	12.0177	11.9239	15.7513	19.7062	24.006	14.3424	15.6737	33.9476	28.1212	22.3557	22.7433	0.486284	0.731426	0.0154478	ENSMUSG00000040760	Appl1	-0.28403	0.377793	0.445956	0.22146	-0.0812766	0.994157	0.661726	0.0304846	5.17059	10.7279	1.28837	2.42417	4.11783
ENSMUSG00000028718	Stil	Scl/Tal1 interrupting locus Gene [Source:MGI Symbol;Acc:MGI:107477]	0	0.55089	0	1.66695	0.703844	1.29921	0.567807	0.281272	1.18237	0.685885	0.409782	0.666968	12.6471	8.99879	2.87431	2.84291	3.62501	0.731411	0.0154399	ENSMUSG00000028718	Stil			2.94458	2.01681e-07			2.83707	1.4827e-07	3.13097	-3.12248	0.780185	1.46799	2.4936
ENSMUSG00000020863	Luc7l3	LUC7-like 3 (S. cerevisiae) Gene [Source:MGI Symbol;Acc:MGI:1914934]	161.58	174.632	159.235	161.694	141.473	137.391	135.138	136.136	160.803	200.964	166.372	177.747	250.28	224.97	170.542	180.683	0.330769	0.73136	0.0154451	ENSMUSG00000020863	Luc7l3	-0.0883121	0.765926	0.119455	0.76793	0.111641	0.847	0.31665	0.287255	28.202	123.185	7.02852	13.2248	22.4643
ENSMUSG00000032254	Kif23	kinesin family member 23 Gene [Source:MGI Symbol;Acc:MGI:1919069]	0.600668	0.826335	0.347674	1.1113	4.22307	5.19683	0.567807	1.12509	1.18237	1.37177	0.409782	0.666968	13.9784	18.7475	5.74862	6.00171	3.9459	0.731298	0.0154541	ENSMUSG00000032254	Kif23			3.54321	5.47409e-13			1.60389	1.38466e-05	4.73123	-4.17804	1.17934	2.21903	3.76935
ENSMUSG00000036197	Gxylt1	glucoside xylosyltransferase 1 Gene [Source:MGI Symbol;Acc:MGI:2684933]	15.9177	17.9039	19.4698	11.6686	13.373	14.2913	10.2205	13.7823	14.1885	9.60239	20.8989	21.0095	29.2881	30.7459	21.0783	20.5322	0.645906	0.731042	0.0155059	ENSMUSG00000036197	Gxylt1	-0.163957	0.727866	0.479352	0.14156	0.0495144	1	0.679361	0.0276237	5.44789	8.4677	1.35899	2.55707	4.34357
ENSMUSG00000049313	Sorl1	sortilin-related receptor, LDLR class A repeats-containing Gene [Source:MGI Symbol;Acc:MGI:1202296]	3.90434	1.92812	1.3907	2.2226	1.40769	0.974405	0.567807	0.843817	1.97062	2.05766	3.27826	3.00135	13.3128	8.24889	4.15178	3.79055	1.64317	0.731016	0.0155023	ENSMUSG00000049313	Sorl1			1.24945	0.00606806	0.149129	1	2.51504	3.50663e-07	2.88083	-1.59178	0.718689	1.35228	2.29705
ENSMUSG00000010453	4632411B12Rik	RIKEN cDNA 4632411B12 gene Gene [Source:MGI Symbol;Acc:MGI:1918055]	25.8287	30.0235	20.5128	23.8929	29.2095	30.5314	30.6616	24.4707	31.53	36.3519	40.5685	40.3515	47.2603	40.4945	35.1305	33.4832	0.641234	0.730947	0.0155135	ENSMUSG00000010453	4632411B12Rik	0.343068	0.161091	-0.0371833	0.980867	0.572736	0.0373624	0.181396	0.70136	6.4	21.6164	1.59695	3.0048	5.1041
ENSMUSG00000021640	Naip1	NLR family, apoptosis inhibitory protein 1 Gene [Source:MGI Symbol;Acc:MGI:1298223]	1.50167	1.10178	1.04302	3.3339	1.75961	1.94881	1.70342	1.68763	2.75887	2.05766	1.22935	1.33394	2.66255	5.62424	3.83241	3.79055	1.18854	0.730911	0.0155134	ENSMUSG00000021640	Naip1			1.10012	0.121853	0.224658	1	0.960823	0.150786	1.11912	0.42916	0.279277	0.525485	0.892615
ENSMUSG00000027203	Dut	deoxyuridine triphosphatase Gene [Source:MGI Symbol;Acc:MGI:1346051]	3.30367	6.61068	5.21511	3.88955	4.57499	7.47044	7.38149	4.50036	5.12362	4.11531	9.01521	6.00271	18.6379	20.9972	8.62293	8.52874	1.57811	0.730909	0.0155011	ENSMUSG00000027203	Dut	0.424502	0.372732	1.03664	0.0030517	0.364456	0.750288	0.95991	0.00835478	4.47784	0.121358	1.11745	2.10259	3.57156
ENSMUSG00000048537	Phldb1	pleckstrin homology-like domain, family B, member 1 Gene [Source:MGI Symbol;Acc:MGI:2143230]	6.30701	4.95801	3.47674	2.77825	4.92691	3.89762	7.9493	3.094	3.153	2.74354	6.14674	6.33619	11.3159	12.7483	7.02609	8.84462	1.18864	0.730832	0.0155155	ENSMUSG00000048537	Phldb1	0.166025	0.744973	0.940541	0.0169572	0.0822098	1	0.825604	0.0721329	2.6815	1.41345	0.669323	1.25939	2.13927
ENSMUSG00000031256	Cstf2	cleavage stimulation factor, 3' pre-RNA subunit 2 Gene [Source:MGI Symbol;Acc:MGI:1343054]	5.70635	6.88613	7.64883	2.77825	3.87114	5.52163	6.81368	5.62545	3.94125	3.42943	6.14674	4.00181	12.6471	11.6234	10.8585	8.52874	0.92338	0.730691	0.0155528	ENSMUSG00000031256	Cstf2	-0.00570302	1	1.19157	0.00192604	-0.432668	0.706895	0.752699	0.071605	2.64557	2.12005	0.660628	1.24303	2.11147
ENSMUSG00000040282	BC052040	cDNA sequence BC052040 Gene [Source:MGI Symbol;Acc:MGI:3026886]	4.20468	3.30534	3.47674	3.3339	2.46345	4.22242	2.83903	2.81272	4.33537	6.17297	4.09782	3.33484	8.6533	8.62384	3.83241	5.36995	0.886778	0.730649	0.0155545	ENSMUSG00000040282	BC052040	-0.0412893	1	0.472561	0.462118	0.254418	0.875714	0.77447	0.160786	1.67211	1.59398	0.417596	0.785744	1.3347
ENSMUSG00000029061	Mmp23	matrix metallopeptidase 23 Gene [Source:MGI Symbol;Acc:MGI:1347361]	2.70301	1.65267	3.12907	3.88955	1.05577	1.62401	0.567807	2.53145	1.18237	2.74354	1.63913	2.66787	5.32511	5.62424	3.83241	4.73819	0.779173	0.730562	0.0155725	ENSMUSG00000029061	Mmp23	-0.57671	0.417106	1.17632	0.0420548	-0.402948	0.847	1.35621	0.00954056	1.35729	0.494494	0.339058	0.637968	1.08368
ENSMUSG00000022443	Myh9	myosin, heavy polypeptide 9, non-muscle Gene [Source:MGI Symbol;Acc:MGI:107717]	136.352	137.172	131.769	141.135	197.78	180.915	175.452	175.514	134.791	144.722	115.968	119.721	414.027	419.568	213.657	258.705	1.25701	0.730541	0.0155669	ENSMUSG00000022443	Myh9	0.586178	9.60964e-05	1.21665	1.83379e-08	-0.0748938	0.938541	0.554648	0.0205845	84.1352	50.2536	21.0187	39.5486	67.1792
ENSMUSG00000045273	Cenph	centromere protein H Gene [Source:MGI Symbol;Acc:MGI:1349448]	0	0	0	0.555649	1.05577	1.62401	0.567807	0.562545	0	0.685885	0	0.666968	8.6533	17.2477	5.74862	2.84291	5.95596	0.730497	0.0155698	ENSMUSG00000045273	Cenph			4.61918	2.32959e-13			2.83526	2.14228e-09	4.07601	-4.43028	1.0184	1.91622	3.25499
ENSMUSG00000031799	Tpm4	tropomyosin 4 Gene [Source:MGI Symbol;Acc:MGI:2449202]	23.7264	22.8619	12.8639	14.4469	27.098	26.9585	26.1191	29.8149	18.918	17.1471	22.9478	24.0108	88.5299	77.9895	32.5755	42.6437	1.70982	0.730178	0.0156579	ENSMUSG00000031799	Tpm4	0.714751	0.000499797	1.37979	1.5025e-08	0.165612	0.837812	0.818823	0.00107894	18.9441	-0.480439	4.73766	8.91433	15.1423
ENSMUSG00000031563	Wwc2	WW, C2 and coiled-coil domain containing 2 Gene [Source:MGI Symbol;Acc:MGI:1261872]	24.3271	23.1374	27.1186	25.5599	25.6903	28.5826	23.2801	17.7202	21.6769	21.2624	26.2261	24.6778	52.5854	40.4945	33.853	30.6403	0.653963	0.730176	0.0156456	ENSMUSG00000031563	Wwc2	0.0937653	0.848372	0.620355	0.0327511	-0.0692092	0.968623	0.44819	0.154192	7.50343	15.1449	1.87652	3.53084	5.99767
ENSMUSG00000047409	Ctdspl	CTD (carboxy-terminal domain, RNA polymerase II, polypeptide A) small phosphatase-like Gene [Source:MGI Symbol;Acc:MGI:1916524]	19.5217	15.9758	10.4302	12.7799	11.9654	14.9409	11.3561	11.8134	15.3709	13.7177	17.6206	18.3416	17.9722	25.8715	19.8008	19.2686	0.498052	0.730117	0.0156274	ENSMUSG00000047409	Ctdspl	-0.0764162	0.935892	0.256657	0.567549	0.154892	0.882858	0.480303	0.197825	3.61501	9.88855	0.904228	1.70139	2.89006
ENSMUSG00000071866	Ppia	peptidylprolyl isomerase A Gene [Source:MGI Symbol;Acc:MGI:97749]	148.966	173.806	175.228	158.36	178.776	214.369	167.503	178.608	180.509	132.376	171.699	181.415	318.841	344.204	235.693	203.742	0.748195	0.730017	0.0156501	ENSMUSG00000071866	Ppia	0.339541	0.0515106	0.61028	0.0115026	0.0368978	0.999951	0.301022	0.315582	51.0897	110.725	12.7829	24.0522	40.8563
ENSMUSG00000025402	Nab2	Ngfi-A binding protein 2 Gene [Source:MGI Symbol;Acc:MGI:107563]	5.70635	5.5089	5.21511	6.11214	8.09421	11.3681	9.65272	8.43817	5.12362	8.91651	9.425	10.338	21.3004	19.4974	10.2198	11.3717	1.46865	0.72998	0.0156504	ENSMUSG00000025402	Nab2	0.913537	0.00649727	0.736238	0.0433134	0.606993	0.335619	0.422635	0.322939	4.14295	2.71048	1.0367	1.95065	3.31347
ENSMUSG00000023505	Cdca3	cell division cycle associated 3 Gene [Source:MGI Symbol;Acc:MGI:1315198]	1.50167	0	1.3907	3.88955	4.92691	2.92322	2.27123	3.094	1.97062	4.11531	3.68804	2.33439	81.2079	81.739	15.0103	19.2686	4.86201	0.729815	0.0156969	ENSMUSG00000023505	Cdca3	1.45395	0.0473155	3.9006	1.05653e-34	1.05805	0.489618	3.51298	1.33506e-34	23.6112	-25.8885	5.91115	11.1224	18.893
ENSMUSG00000033581	Igf2bp2	insulin-like growth factor 2 mRNA binding protein 2 Gene [Source:MGI Symbol;Acc:MGI:1890358]	2.10234	1.65267	2.08605	2.2226	0.351922	2.27361	3.97465	0.843817	2.36475	3.42943	2.04891	1.66742	5.32511	5.62424	3.83241	3.15879	1.15372	0.729793	0.0156915	ENSMUSG00000033581	Igf2bp2	-0.123542	1	0.871008	0.189858	0.186534	0.989241	1.17259	0.0862789	1.28944	0.488355	0.322837	0.607446	1.03184
ENSMUSG00000026223	Itm2c	integral membrane protein 2C Gene [Source:MGI Symbol;Acc:MGI:1927594]	24.6274	24.5146	21.2081	28.8938	20.0596	27.6082	17.602	32.0651	25.6181	18.5189	27.8652	31.3475	51.2542	47.9935	35.4498	30.0085	0.730843	0.729793	0.0156785	ENSMUSG00000026223	Itm2c	0.197922	0.629693	0.531814	0.0682287	0.114638	0.947536	0.448079	0.139975	8.38276	14.7596	2.09879	3.94906	6.70807
ENSMUSG00000003316	Glg1	golgi apparatus protein 1 Gene [Source:MGI Symbol;Acc:MGI:104967]	75.3838	67.7595	74.4023	70.0118	73.5517	67.8836	65.8656	65.5365	69.7601	81.6203	68.0239	78.3687	121.812	134.982	73.774	90.6574	0.550741	0.729694	0.0157012	ENSMUSG00000003316	Glg1	0.0918465	0.782267	0.384596	0.189539	0.0565462	0.967999	0.347818	0.247367	17.797	49.6449	4.45712	8.38647	14.2457
ENSMUSG00000021327	Zkscan3	zinc finger with KRAB and SCAN domains 3 Gene [Source:MGI Symbol;Acc:MGI:1919989]	33.6374	36.0833	36.8535	41.6737	32.3768	26.9585	25.5513	32.0651	39.8066	36.3519	38.9293	36.0163	59.2418	55.4925	37.366	42.6437	0.393568	0.729626	0.0157124	ENSMUSG00000021327	Zkscan3	-0.148382	0.624845	0.248558	0.493784	0.0510871	0.997173	0.449638	0.135165	7.81048	24.8853	1.95646	3.68126	6.25318
ENSMUSG00000035202	Lars2	leucyl-tRNA synthetase, mitochondrial Gene [Source:MGI Symbol;Acc:MGI:2142973]	1506.78	1435.34	1490.48	1541.93	2109.42	1786.73	1980.51	1774.55	1623.79	1946.54	2093.58	1950.88	2049.5	2098.22	2481.49	2218.42	0.566466	0.729189	0.0158441	ENSMUSG00000035202	Lars2	0.52349	0.000180653	0.136467	0.708801	0.359447	0.120936	-0.0336319	0.973003	265.959	1427.45	66.7059	125.513	213.203
ENSMUSG00000024885	Aldh3b1	aldehyde dehydrogenase 3 family, member B1 Gene [Source:MGI Symbol;Acc:MGI:1914939]	1.50167	2.20356	3.12907	1.1113	2.81538	2.92322	2.83903	3.65654	1.97062	1.37177	0.819565	1.33394	7.98766	7.49899	5.10988	4.73819	1.67289	0.729189	0.0158311	ENSMUSG00000024885	Aldh3b1	0.76662	0.265691	2.06583	6.12573e-05			0.728931	0.173341	1.91186	-0.0687125	0.479521	0.902261	1.53263
ENSMUSG00000029203	Ube2k	ubiquitin-conjugating enzyme E2K (UBC1 homolog, yeast) Gene [Source:MGI Symbol;Acc:MGI:1858216]	60.9678	78.7773	61.1907	68.9005	57.3633	63.3363	61.3231	61.8799	62.2717	73.3897	63.5163	65.0293	91.1925	95.2372	71.8578	77.0746	0.313635	0.729178	0.0158217	ENSMUSG00000029203	Ube2k	0.0238383	0.983949	0.244672	0.482469	-0.0253755	1	0.194219	0.629287	9.83248	52.8321	2.46619	4.64036	7.88235
ENSMUSG00000048865	Arhgap30	Rho GTPase activating protein 30 Gene [Source:MGI Symbol;Acc:MGI:2684948]	7.80868	9.64058	6.60581	11.113	9.85382	13.6417	5.67807	7.87563	10.2472	12.3459	6.14674	7.00316	16.641	22.497	11.8166	18.6369	0.984644	0.729061	0.0158511	ENSMUSG00000048865	Arhgap30	0.316755	0.530971	0.915818	0.00967016	0.00344427	1	0.623426	0.0771676	4.22134	3.90593	1.05916	1.99291	3.38526
ENSMUSG00000070348	Ccnd1	cyclin D1 Gene [Source:MGI Symbol;Acc:MGI:88313]	241.168	260.02	168.274	182.809	295.966	293.946	401.44	407.564	269.187	292.187	387.654	384.173	905.268	982.368	402.403	423.594	1.67084	0.728982	0.0158667	ENSMUSG00000070348	Ccnd1	0.887507	3.5186e-11	0.890184	5.21069e-05	0.654194	0.000177145	0.649831	0.00401393	202.891	48.0009	50.9187	95.8081	162.745
ENSMUSG00000023961	Enpp4	ectonucleotide pyrophosphatase/phosphodiesterase 4 Gene [Source:MGI Symbol;Acc:MGI:2682634]	12.9144	11.5687	10.0826	11.113	10.2057	7.79524	9.65272	8.1569	5.91187	12.3459	10.6543	11.005	19.9692	13.4982	15.3297	17.0575	0.527763	0.728953	0.015864	ENSMUSG00000023961	Enpp4	-0.20669	0.707725	0.65016	0.0766131	-0.220705	0.83846	0.631813	0.0910061	3.12435	6.38147	0.784169	1.47548	2.50633
ENSMUSG00000028702	Rad54l	RAD54 like (S. cerevisiae) Gene [Source:MGI Symbol;Acc:MGI:894697]	1.50167	0.275445	2.78139	1.66695	4.22307	0.649604	2.27123	1.68763	0.788249	1.37177	1.22935	3.00135	16.641	16.4978	5.10988	5.05407	2.79821	0.728897	0.0158711	ENSMUSG00000028702	Rad54l	0.717108	0.512569	2.48415	5.60206e-09			1.96608	1.4276e-06	4.50858	-3.63347	1.13178	2.12954	3.61735
ENSMUSG00000032399	Rpl4	ribosomal protein L4 Gene [Source:MGI Symbol;Acc:MGI:1915141]	295.228	307.121	331.334	318.387	296.318	286.15	317.404	313.9	302.688	290.815	285.618	291.465	433.331	418.819	337.252	361.366	0.308667	0.728787	0.0158981	ENSMUSG00000032399	Rpl4	0.123881	0.603262	0.303191	0.302305	-0.084944	0.908307	0.0885051	0.866265	39.589	256.76	9.94115	18.7052	31.7735
ENSMUSG00000075070	Gm10809	predicted gene 10809 Gene [Source:MGI Symbol;Acc:MGI:3642225]	4.50501	3.30534	3.82442	1.66695	1.40769	3.89762	2.83903	5.0629	4.7295	3.42943	3.27826	3.66832	7.32202	7.49899	8.9423	3.79055	1.05064	0.728774	0.0158895	ENSMUSG00000075070	Gm10809	0.15006	0.876973	0.76097	0.139136	0.133469	0.956411	0.746086	0.14383	1.80964	1.2403	0.454433	0.855056	1.45244
ENSMUSG00000065954	Tacc1	transforming, acidic coiled-coil containing protein 1 Gene [Source:MGI Symbol;Acc:MGI:2443510]	46.2514	50.6819	42.4163	45.5633	41.1749	34.1042	45.9924	46.1287	43.7478	43.2108	36.0609	38.0172	67.8951	63.7414	53.6538	58.7536	0.400295	0.728763	0.0158805	ENSMUSG00000065954	Tacc1	0.0196251	0.984318	0.503129	0.0808477	-0.19573	0.742603	0.283249	0.424279	8.41475	33.0026	2.11317	3.97611	6.75402
ENSMUSG00000023994	Nfya	nuclear transcription factor-Y alpha Gene [Source:MGI Symbol;Acc:MGI:97316]	0.901002	0.826335	2.78139	1.66695	0.703844	0.324802	0	0	1.97062	2.74354	0.409782	2.33439	3.99383	4.49939	2.55494	2.21116	1.10234	0.72869	0.0158938	ENSMUSG00000023994	Nfya			0.738056	0.358878	0.308485	0.938865	3.33202	6.34333e-05	1.21762	-0.329087	0.305841	0.575466	0.977517
ENSMUSG00000021585	Cast	calpastatin Gene [Source:MGI Symbol;Acc:MGI:1098236]	22.5251	26.9936	13.5593	26.6712	21.1153	23.0609	16.4664	23.6269	21.2827	19.8907	21.7185	21.6764	39.9383	65.2412	31.6174	36.3261	0.947828	0.728528	0.0159395	ENSMUSG00000021585	Cast	0.115547	0.844584	0.921282	0.000622594	-0.0591937	0.985241	0.751715	0.00483517	10.814	8.5602	2.71755	5.11331	8.68572
ENSMUSG00000066800	Rnasel	ribonuclease L (2', 5'-oligoisoadenylate synthetase-dependent) Gene [Source:MGI Symbol;Acc:MGI:1098272]	16.5184	16.5267	20.1651	15.5582	16.1884	14.6161	18.7376	14.6262	16.5532	15.7754	18.0304	20.3425	21.9661	23.9968	18.5233	21.7957	0.327312	0.728487	0.0159415	ENSMUSG00000066800	Rnasel	0.0404125	0.965272	0.186176	0.685539	0.0610679	1	0.190925	0.754734	2.50041	13.8606	0.628426	1.18244	2.00855
ENSMUSG00000063659	Zfp238	zinc finger protein 238 Gene [Source:MGI Symbol;Acc:MGI:1353609]	9.91102	12.9459	10.0826	13.3356	14.4288	7.47044	13.6274	11.8134	8.27662	11.66	11.8837	13.3394	16.641	19.4974	18.204	16.1098	0.606408	0.728441	0.0159451	ENSMUSG00000063659	Zfp238	0.194641	0.690886	0.563541	0.135224	-0.00846716	1	0.350078	0.460661	2.97322	8.01181	0.747357	1.40622	2.38868
ENSMUSG00000032020	Ubash3b	ubiquitin associated and SH3 domain containing, B Gene [Source:MGI Symbol;Acc:MGI:1920078]	6.00668	4.13168	4.51976	5.55649	5.63075	6.17123	7.38149	5.90672	5.51775	4.11531	4.91739	4.66877	11.3159	12.3733	6.38736	10.7399	1.01375	0.728382	0.0159535	ENSMUSG00000032020	Ubash3b	0.47421	0.353191	0.961433	0.0172601	-0.0260963	1	0.452257	0.374939	2.28725	2.68745	0.575029	1.08197	1.83789
ENSMUSG00000031398	Plxna3	plexin A3 Gene [Source:MGI Symbol;Acc:MGI:107683]	0.600668	0.55089	0	0	1.40769	0	0.567807	0	0.788249	0	0.409782	0	5.32511	2.9996	2.55494	0.947638	3.36046	0.728263	0.0159835	ENSMUSG00000031398	Plxna3			2.9701	0.000503019			2.31417	0.0107357	1.2936	-1.19412	0.325331	0.61214	1.03981
ENSMUSG00000048285	Frmd6	FERM domain containing 6 Gene [Source:MGI Symbol;Acc:MGI:2442579]	5.70635	3.58079	3.12907	2.2226	4.22307	2.59841	4.54246	4.21909	5.51775	3.42943	4.50761	7.00316	10.6502	12.3733	5.74862	5.36995	1.22176	0.728117	0.0160236	ENSMUSG00000048285	Frmd6	0.167338	0.844584	0.531268	0.255108	0.491748	0.60912	0.838722	0.0796286	2.42639	1.16801	0.610482	1.14868	1.9512
ENSMUSG00000074682	Zcchc3	zinc finger, CCHC domain containing 3 Gene [Source:MGI Symbol;Acc:MGI:1915167]	0.600668	0.55089	1.04302	1.1113	2.81538	0.974405	0.567807	1.12509	2.75887	1.37177	2.45869	1.33394	1.99692	2.62465	2.87431	4.42231	1.85006	0.727864	0.0161033	ENSMUSG00000074682	Zcchc3			0.565338	0.551722			0.906228	0.263704	0.972437	0.132829	0.244847	0.460702	0.782572
ENSMUSG00000053907	Mat2a	methionine adenosyltransferase II, alpha Gene [Source:MGI Symbol;Acc:MGI:2443731]	86.1959	77.1246	66.4058	64.4553	78.1267	72.7556	74.9505	75.9436	66.213	76.1333	75.8098	71.699	198.36	214.471	100.601	102.029	1.06496	0.727855	0.0160932	ENSMUSG00000053907	Mat2a	0.198739	0.387623	0.95372	3.48707e-05	-0.0198966	1	0.731692	0.00161492	39.9685	25.7434	10.0638	18.9359	32.1656
ENSMUSG00000034714	Ttyh2	tweety homolog 2 (Drosophila) Gene [Source:MGI Symbol;Acc:MGI:2157091]	42.9478	39.6641	39.2872	32.2277	43.6383	46.1219	41.4499	45.0036	39.8066	40.4672	43.0272	38.6841	61.2387	50.6182	47.5858	52.1201	0.456969	0.727802	0.0160994	ENSMUSG00000034714	Ttyh2	0.353848	0.1044	0.288559	0.407623	0.0692566	0.956411	0.000904974	1	5.90245	33.9382	1.48643	2.79685	4.75087
ENSMUSG00000024740	Ddb1	damage specific DNA binding protein 1 Gene [Source:MGI Symbol;Acc:MGI:1202384]	97.6086	98.3339	108.474	116.131	107.688	102.313	115.833	106.321	109.567	98.7675	114.329	96.0433	179.057	175.476	118.805	128.879	0.518014	0.727701	0.0161233	ENSMUSG00000024740	Ddb1	0.209502	0.347172	0.410743	0.139136	0.0103479	1	0.204902	0.576092	22.1499	79.3692	5.57971	10.4987	17.8337
ENSMUSG00000020183	Cpm	carboxypeptidase M Gene [Source:MGI Symbol;Acc:MGI:1917824]	7.20802	4.40712	5.56279	6.66779	5.63075	6.49604	8.5171	5.90672	5.51775	6.17297	4.09782	8.67058	13.3128	11.9984	10.2198	7.89698	0.864892	0.727602	0.0161467	ENSMUSG00000020183	Cpm	0.306989	0.57324	0.688833	0.0974181	0.0943077	1	0.460545	0.372875	2.3014	3.47227	0.579908	1.09115	1.85348
ENSMUSG00000030978	Rrm1	ribonucleotide reductase M1 Gene [Source:MGI Symbol;Acc:MGI:98180]	3.90434	4.95801	5.21511	4.4452	7.03844	12.3425	8.5171	6.75054	3.94125	4.8012	3.27826	5.66923	45.9291	38.6198	13.4134	17.0575	2.63452	0.727244	0.0162654	ENSMUSG00000030978	Rrm1	1.06787	0.0020718	2.51873	3.2742e-16	-0.0522612	1	1.39134	5.70005e-07	11.1484	-7.37368	2.8121	5.29123	8.98795
ENSMUSG00000033953	Ppp3r1	protein phosphatase 3, regulatory subunit B, alpha isoform (calcineurin B, type I) Gene [Source:MGI Symbol;Acc:MGI:107172]	18.921	22.5865	23.9895	23.3373	17.2442	21.7617	20.441	19.1265	23.6475	21.9483	27.0456	29.0131	25.9599	30.7459	26.1882	26.8497	0.304948	0.727158	0.0162836	ENSMUSG00000033953	Ppp3r1	-0.00297976	1	0.017687	1	0.228175	0.743769	0.239136	0.600381	3.33294	17.9977	0.840922	1.58227	2.68773
ENSMUSG00000032089	Il10ra	interleukin 10 receptor, alpha Gene [Source:MGI Symbol;Acc:MGI:96538]	1.20134	0	2.78139	3.3339	2.46345	1.62401	0.567807	1.12509	1.97062	2.05766	1.63913	3.33484	6.65638	3.74949	3.51305	3.79055	1.27527	0.727148	0.0162743	ENSMUSG00000032089	Il10ra	0.123651	0.983559	0.771848	0.22146	0.581277	0.917014	1.22647	0.0397543	1.41244	0.0819503	0.356379	0.67056	1.13905
ENSMUSG00000056476	Med12l	mediator of RNA polymerase II transcription, subunit 12 homolog (yeast)-like Gene [Source:MGI Symbol;Acc:MGI:2139916]	0.901002	1.37723	2.43372	1.66695	2.81538	2.27361	0.567807	1.40636	3.153	0	0.819565	3.00135	3.32819	5.62424	4.47115	4.10643	1.45845	0.727076	0.0162875	ENSMUSG00000056476	Med12l	0.438328	0.787574	1.09746	0.0401742	0.376843	1	1.02833	0.0952327	1.36484	0.0466185	0.344441	0.648097	1.10089
ENSMUSG00000040661	Rad54l2	RAD54 like 2 (S. cerevisiae) Gene [Source:MGI Symbol;Acc:MGI:1933196]	23.7264	24.5146	27.8139	28.8938	28.1538	23.0609	26.1191	22.5018	22.8592	27.4354	23.3576	16.0072	37.9414	34.1204	36.0886	40.4326	0.501584	0.726872	0.0163365	ENSMUSG00000040661	Rad54l2	0.100361	0.828142	0.669484	0.027298	-0.236724	0.725108	0.33806	0.364433	5.73664	17.9168	1.4486	2.72567	4.62997
ENSMUSG00000083944	Gm14733	predicted gene 14733 Pseudogene [Source:MGI Symbol;Acc:MGI:3705515]	59.1658	43.7958	49.7174	58.3432	59.8268	55.2163	59.6197	64.9739	61.4835	76.8191	64.3359	67.3637	105.837	92.9875	60.9993	70.757	0.647606	0.72679	0.0163534	ENSMUSG00000083944	Gm14733	0.363528	0.0807587	0.177098	0.642111	0.366343	0.233868	0.180593	0.663718	13.5738	42.5796	3.42843	6.45091	10.9578
ENSMUSG00000024181	Mrpl28	mitochondrial ribosomal protein L28 Gene [Source:MGI Symbol;Acc:MGI:1915861]	74.7832	64.1787	67.7965	48.3415	63.346	66.2596	69.2724	61.3174	78.4308	65.845	55.7304	69.3646	93.1894	91.1127	70.8997	87.1827	0.424555	0.726772	0.0163469	ENSMUSG00000024181	Mrpl28	0.178644	0.447461	0.244228	0.476319	0.0820635	0.924777	0.138258	0.773561	10.7469	52.1334	2.71456	5.10769	8.67619
ENSMUSG00000036473	Tbc1d24	TBC1 domain family, member 24 Gene [Source:MGI Symbol;Acc:MGI:2443456]	25.2281	20.3829	18.4267	13.3356	19.7076	21.1121	18.7376	21.9392	20.8886	18.5189	28.275	22.6769	33.2819	27.7463	27.1463	24.9545	0.54806	0.726715	0.0163548	ENSMUSG00000036473	Tbc1d24	0.218762	0.483674	0.212239	0.602912	0.214857	0.731434	0.199726	0.683474	4.31143	15.3029	1.08921	2.04945	3.48129
ENSMUSG00000001089	Luzp1	leucine zipper protein 1 Gene [Source:MGI Symbol;Acc:MGI:107629]	24.0267	28.9217	26.0756	21.1147	24.6345	22.4113	21.0089	22.2205	20.1004	27.4354	22.9478	29.3466	41.9352	50.9931	25.5494	36.0102	0.625495	0.726693	0.0163497	ENSMUSG00000001089	Luzp1	0.00738158	1	0.521637	0.0931442	-0.0153629	1	0.496985	0.104261	7.45471	15.0967	1.88343	3.54384	6.01974
ENSMUSG00000063229	Ldha	lactate dehydrogenase A Gene [Source:MGI Symbol;Acc:MGI:96759]	234.861	238.811	348.37	303.385	226.286	233.857	264.03	333.87	295.594	272.982	286.028	289.464	657.651	699.281	373.022	343.045	0.881247	0.726594	0.0163599	ENSMUSG00000063229	Ldha	0.0842964	0.775096	0.72814	0.00149225	0.0349734	0.998918	0.674282	0.00270632	123.605	126.973	31.2377	58.7765	99.8408
ENSMUSG00000083536	Gm15808	predicted gene 15808 Pseudogene [Source:MGI Symbol;Acc:MGI:3802045]	10.5117	10.4669	15.993	12.7799	15.4846	13.3169	13.6274	8.43817	11.4296	13.7177	17.2109	16.6742	21.3004	21.3721	17.8846	15.1622	0.60592	0.726588	0.0163487	ENSMUSG00000083536	Gm15808	0.190314	0.684624	0.247367	0.579609	0.283438	0.735586	0.327774	0.472038	3.247	9.17938	0.820603	1.54404	2.62278
ENSMUSG00000020184	Mdm2	transformed mouse 3T3 cell double minute 2 Gene [Source:MGI Symbol;Acc:MGI:96952]	14.7164	10.1915	14.2546	12.2243	15.8365	16.5649	19.8732	15.1887	14.5826	13.7177	14.7522	13.3394	28.6225	29.2461	19.1621	19.2686	0.906127	0.726243	0.0164504	ENSMUSG00000020184	Mdm2	0.541015	0.0460353	0.651861	0.0445727	0.146793	0.907865	0.247136	0.608234	4.68389	8.99232	1.18493	2.22956	3.78725
ENSMUSG00000020719	Ddx5	DEAD (Asp-Glu-Ala-Asp) box polypeptide 5 Gene [Source:MGI Symbol;Acc:MGI:105037]	145.061	162.237	135.593	131.133	183.351	164.674	180.563	165.669	137.55	137.863	156.947	163.741	204.351	202.848	201.521	213.85	0.519026	0.726154	0.01647	ENSMUSG00000020719	Ddx5	0.439067	0.00597197	0.378557	0.175629	0.0651439	0.948849	-0.00332802	1	23.9539	127.129	6.06145	11.4052	19.3734
ENSMUSG00000032555	Topbp1	topoisomerase (DNA) II binding protein 1 Gene [Source:MGI Symbol;Acc:MGI:1920018]	5.40601	5.23346	6.95348	6.11214	4.57499	8.12004	3.40684	5.0629	6.70012	6.17297	7.37608	8.00361	32.6163	34.4954	9.9004	10.7399	1.88823	0.726098	0.0164778	ENSMUSG00000032555	Topbp1	0.0759175	1	1.43101	2.6275e-06	0.302608	0.81824	1.65825	2.30108e-08	8.24585	-3.99214	2.08693	3.92674	6.67016
ENSMUSG00000032407	2610101N10Rik	RIKEN cDNA 2610101N10 gene Gene [Source:MGI Symbol;Acc:MGI:1915208]	69.0768	79.0528	63.9721	58.8988	65.1056	58.7891	56.7807	52.8792	68.9718	75.4474	66.3848	77.0348	105.837	112.11	75.3708	72.0205	0.430935	0.726079	0.0164714	ENSMUSG00000032407	2610101N10Rik	-0.0565345	0.916075	0.230031	0.506923	0.0895272	0.911208	0.371575	0.21313	14.2859	48.0222	3.61578	6.80342	11.5566
ENSMUSG00000062078	Qk	quaking Gene [Source:MGI Symbol;Acc:MGI:97837]	27.9311	28.9217	25.3802	27.2268	28.8576	31.181	32.9328	27.5647	33.1065	23.3201	33.1924	30.0135	41.9352	46.4937	35.4498	31.9038	0.509132	0.725906	0.0165228	ENSMUSG00000062078	Qk	0.295588	0.25572	0.263883	0.468596	0.156571	0.855897	0.110045	0.866265	5.19713	22.7349	1.31607	2.4763	4.20637
ENSMUSG00000055839	Tceb2	transcription elongation factor B (SIII), polypeptide 2 Gene [Source:MGI Symbol;Acc:MGI:1914923]	150.467	147.363	149.848	147.803	149.215	136.092	176.588	137.823	160.015	151.581	143.424	138.062	200.357	239.593	182.359	166.784	0.406141	0.725665	0.0165861	ENSMUSG00000055839	Tceb2	0.173241	0.434178	0.307667	0.30782	0.00627634	1	0.132776	0.77099	24.1082	120.018	6.10919	11.495	19.526
ENSMUSG00000039286	Fndc3b	fibronectin type III domain containing 3B Gene [Source:MGI Symbol;Acc:MGI:1919257]	9.61069	11.8441	11.8209	15.0025	11.2615	14.9409	27.8225	24.752	10.2472	12.3459	6.9663	14.6733	41.2696	50.2432	31.6174	28.1133	1.64743	0.725622	0.016589	ENSMUSG00000039286	Fndc3b	0.885587	0.000232385	1.65958	6.8362e-10	-0.0800968	0.969094	0.67899	0.0208028	11.0557	1.32476	2.80195	5.27213	8.95551
ENSMUSG00000054619	Mettl7a1	methyltransferase like 7A1 Gene [Source:MGI Symbol;Acc:MGI:1916523]	89.4995	113.483	111.603	102.239	169.275	167.273	118.104	142.605	119.026	113.857	142.195	124.723	196.363	190.474	185.233	168.995	0.830158	0.72549	0.0166251	ENSMUSG00000054619	Mettl7a1	0.689211	4.11423e-06	0.47451	0.0714509	0.274311	0.415036	0.057063	0.934348	30.0547	89.7361	7.61996	14.3376	24.3547
ENSMUSG00000019961	Tmpo	thymopoietin Gene [Source:MGI Symbol;Acc:MGI:106920]	9.01002	6.33524	3.82442	5.55649	5.27883	7.79524	4.54246	4.50036	8.27662	4.8012	6.55652	5.66923	17.9722	17.6226	9.58103	7.89698	1.10194	0.725424	0.0166364	ENSMUSG00000019961	Tmpo	-0.00495913	1	0.887188	0.0167593	0.0417435	1	0.928834	0.0104792	3.73455	1.46441	0.947025	1.78191	3.02685
ENSMUSG00000080848	Gm9385	predicted pseudogene 9385 Pseudogene [Source:MGI Symbol;Acc:MGI:3646182]	274.505	280.128	251.021	237.818	216.432	234.507	233.369	222.205	255.787	248.976	251.606	242.443	328.825	351.328	279.127	273.236	0.240215	0.725343	0.0166534	ENSMUSG00000080848	Gm9385	-0.0357571	0.938603	0.200531	0.551722	-0.0511467	0.972198	0.179334	0.638652	32.0802	206.684	8.13696	15.3104	26.0071
ENSMUSG00000043421	2310016C08Rik	RIKEN cDNA 2310016C08 gene Gene [Source:MGI Symbol;Acc:MGI:1916823]	0.300334	1.92812	2.43372	0.555649	0.351922	0	0.567807	0.562545	1.5765	0	1.22935	0.333484	7.98766	6.74909	2.23557	2.84291	1.92509	0.725315	0.0166507	ENSMUSG00000043421	2310016C08Rik			2.32818	8.90316e-05			3.41107	1.78267e-06	2.05973	-1.65533	0.522482	0.983096	1.66994
ENSMUSG00000081262	Gm12261	predicted gene 12261 Pseudogene [Source:MGI Symbol;Acc:MGI:3650914]	2.40267	0.826335	1.73837	1.1113	2.11153	0.324802	0.567807	0.843817	1.18237	1.37177	1.63913	1.00045	3.32819	2.2497	2.87431	2.84291	0.893869	0.725231	0.0166687	ENSMUSG00000081262	Gm12261			1.05318	0.224642			1.2698	0.1105	0.7909	0.303669	0.200673	0.377584	0.641383
ENSMUSG00000038135	Crygn	crystallin, gamma N Gene [Source:MGI Symbol;Acc:MGI:2449167]	4.50501	4.13168	1.3907	3.3339	1.40769	2.27361	2.83903	3.65654	6.70012	4.11531	2.04891	3.00135	4.65947	7.12404	9.58103	6.00171	1.03434	0.725152	0.0166716	ENSMUSG00000038135	Crygn	-0.237353	0.860531	0.772081	0.153013	0.212807	0.930486	1.22463	0.0119431	1.97359	0.811114	0.500869	0.94243	1.60086
ENSMUSG00000018927	Ccl6	chemokine (C-C motif) ligand 6 Gene [Source:MGI Symbol;Acc:MGI:98263]	12.9144	16.5267	25.3802	27.7825	29.2095	35.7282	34.0684	31.7838	24.8299	28.1213	15.9815	12.0054	169.072	183.35	54.9313	61.9123	2.50613	0.725114	0.0166728	ENSMUSG00000018927	Ccl6	0.881271	1.78203e-05	2.41041	2.60134e-24	-0.0239327	1	1.52415	2.48862e-12	45.6984	-30.1224	11.5989	21.8243	37.072
ENSMUSG00000041859	Mcm3	minichromosome maintenance deficient 3 (S. cerevisiae) Gene [Source:MGI Symbol;Acc:MGI:101845]	7.80868	8.81424	7.64883	2.2226	14.0769	12.6673	15.3308	12.6573	7.09424	5.48708	8.19565	11.3385	81.8735	86.9883	24.272	25.9021	3.04741	0.725101	0.0166641	ENSMUSG00000041859	Mcm3	1.09683	1.14693e-05	2.55012	1.75201e-22	0.249539	0.800196	1.67859	5.50942e-12	22.5247	-17.5971	5.71727	10.7576	18.2733
ENSMUSG00000020941	Map3k14	mitogen-activated protein kinase kinase kinase 14 Gene [Source:MGI Symbol;Acc:MGI:1858204]	0.901002	1.10178	2.43372	3.3339	1.75961	1.29921	2.27123	2.25018	1.97062	0	1.22935	2.66787	5.99075	6.74909	3.83241	3.79055	1.38988	0.725074	0.016661	ENSMUSG00000020941	Map3k14	0.283613	0.928307	1.47686	0.00307036	-0.0308375	0.938865	1.15021	0.0486116	1.58823	-0.106722	0.403161	0.758584	1.28857
ENSMUSG00000083438	Gm5402	predicted gene 5402 Pseudogene [Source:MGI Symbol;Acc:MGI:3644522]	3.60401	3.58079	2.43372	7.22344	4.92691	4.54722	5.67807	5.0629	3.54712	2.74354	5.32717	8.00361	7.98766	8.99879	7.9842	9.1605	1.01903	0.725059	0.0166535	ENSMUSG00000083438	Gm5402	0.528442	0.386528	0.651211	0.145984	0.433395	0.836293	0.53928	0.321462	1.9819	2.29944	0.503113	0.946652	1.60803
ENSMUSG00000001131	Timp1	tissue inhibitor of metalloproteinase 1 Gene [Source:MGI Symbol;Acc:MGI:98752]	0.600668	0.275445	0.347674	0	1.75961	1.29921	2.27123	1.40636	0	0.685885	0	0.333484	12.6471	16.4978	4.47115	3.79055	4.93387	0.725035	0.0166492	ENSMUSG00000001131	Timp1			5.27233	3.90409e-15			2.18484	1.11388e-06	4.21387	-4.27919	1.06978	2.01289	3.4192
ENSMUSG00000000682	Cd52	CD52 antigen Gene [Source:MGI Symbol;Acc:MGI:1346088]	9.61069	8.81424	11.8209	10.0017	15.8365	16.2401	13.0596	13.2198	13.0061	8.91651	6.55652	7.33664	37.9414	33.3705	16.6071	24.9545	1.48773	0.72487	0.0166978	ENSMUSG00000000682	Cd52	0.72203	0.0109764	1.521	1.14614e-07	-0.152761	0.928165	0.648114	0.0334243	8.00138	1.82545	2.0323	3.82395	6.49556
ENSMUSG00000036006	Fam65b	family with sequence similarity 65, member B Gene [Source:MGI Symbol;Acc:MGI:2444879]	1.20134	1.10178	0.695348	1.1113	1.05577	2.27361	0.567807	1.68763	1.97062	0.685885	1.22935	1.66742	4.65947	3.74949	1.91621	2.21116	1.60899	0.724766	0.0167102	ENSMUSG00000036006	Fam65b			0.89861	0.200781			0.708286	0.311249	0.976874	0.0724073	0.248195	0.467	0.793271
ENSMUSG00000026483	Fam129a	family with sequence similarity 129, member A Gene [Source:MGI Symbol;Acc:MGI:2137237]	5.10568	4.68257	5.91046	4.4452	8.09421	8.12004	1.13561	6.18799	6.70012	7.54474	6.14674	5.33574	17.3066	17.2477	8.30356	8.21286	1.34215	0.724739	0.0167072	ENSMUSG00000026483	Fam129a	0.491847	0.383573	0.859033	0.0302796	0.321449	0.795638	0.707701	0.0396936	3.71194	1.2067	0.943169	1.77466	3.01452
ENSMUSG00000014361	Mertk	c-mer proto-oncogene tyrosine kinase Gene [Source:MGI Symbol;Acc:MGI:96965]	22.5251	19.8321	42.4163	31.672	22.8749	24.6849	27.2547	27.2834	22.8592	30.1789	35.2413	36.0163	39.2727	41.6194	41.1984	45.1707	0.52245	0.724623	0.0167376	ENSMUSG00000014361	Mertk	-0.000802547	1	0.351664	0.302054	0.127039	0.917014	0.473843	0.128624	7.32811	19.3978	1.86263	3.50471	5.95328
ENSMUSG00000028194	Ddah1	dimethylarginine dimethylaminohydrolase 1 Gene [Source:MGI Symbol;Acc:MGI:1916469]	193.115	204.105	150.891	166.139	171.386	166.623	156.147	145.98	187.209	216.054	173.748	192.42	316.844	322.082	188.108	209.744	0.537606	0.724563	0.0167467	ENSMUSG00000028194	Ddah1	0.00761894	1	0.310486	0.295401	0.117133	0.833189	0.416964	0.116486	45.4868	120.05	11.5637	21.7581	36.9594
ENSMUSG00000031198	Fundc2	FUN14 domain containing 2 Gene [Source:MGI Symbol;Acc:MGI:1914641]	12.9144	10.1915	7.64883	11.113	11.9654	12.0177	9.08491	9.28199	10.2472	8.91651	12.2935	9.33755	25.2943	18.3725	15.9684	13.2669	0.800124	0.724464	0.0167576	ENSMUSG00000031198	Fundc2	0.197013	0.718704	0.694096	0.0469543	-0.0162462	1	0.477241	0.20497	3.87316	5.77173	0.984919	1.85321	3.14796
ENSMUSG00000002699	Lcp2	lymphocyte cytosolic protein 2 Gene [Source:MGI Symbol;Acc:MGI:1321402]	3.90434	4.40712	3.47674	3.88955	1.40769	5.19683	5.11026	1.68763	3.54712	5.48708	4.50761	2.0009	5.99075	7.49899	7.66483	6.63347	0.825745	0.724328	0.0167957	ENSMUSG00000002699	Lcp2	-0.161787	0.962545	0.867511	0.107578	-0.107584	1	0.920341	0.0913339	1.66556	1.6884	0.423709	0.797246	1.35424
ENSMUSG00000059495	Arhgef12	Rho guanine nucleotide exchange factor (GEF) 12 Gene [Source:MGI Symbol;Acc:MGI:1916882]	110.823	108.25	120.643	107.24	117.542	113.681	112.426	107.446	111.143	124.145	133.999	140.73	135.125	131.232	137.967	123.509	0.239946	0.724295	0.0167946	ENSMUSG00000059495	Arhgef12	0.179093	0.440195	-0.0379672	0.960089	0.200167	0.636711	-0.0231132	0.992779	10.2404	103.549	2.60534	4.90218	8.3271
ENSMUSG00000022682	Rrn3	RRN3 RNA polymerase I transcription factor homolog (yeast) Gene [Source:MGI Symbol;Acc:MGI:1925255]	21.9244	17.353	16.3407	18.8921	17.2442	15.9153	21.5767	16.3138	13.4002	14.4036	20.8989	19.0086	28.6225	24.7467	23.6332	28.4291	0.500796	0.724295	0.0167815	ENSMUSG00000022682	Rrn3	0.0740521	0.88036	0.540161	0.0977679	-0.110359	0.926516	0.336774	0.413081	4.07509	12.977	1.03678	1.95079	3.31371
ENSMUSG00000031503	Col4a2	collagen, type IV, alpha 2 Gene [Source:MGI Symbol;Acc:MGI:88455]	12.0134	8.5388	9.73488	13.3356	21.1153	19.8129	26.6869	18.0014	16.9474	15.7754	8.19565	12.6724	42.6009	41.9943	23.6332	30.6403	1.67057	0.724167	0.0168164	ENSMUSG00000031503	Col4a2	1.1455	5.21736e-07	1.26449	4.54878e-06	0.32176	0.648735	0.433626	0.214821	9.44003	4.02508	2.40261	4.52072	7.67913
ENSMUSG00000049247	Rpl37-ps1	ribosomal protein 37, pseudogene 1 Pseudogene [Source:MGI Symbol;Acc:MGI:3646957]	46.8521	42.9694	52.1511	55.0093	50.6768	41.5746	46.5602	56.817	48.4773	63.1014	47.9446	53.0239	75.8828	63.3665	60.0411	58.1218	0.386017	0.724042	0.0168503	ENSMUSG00000049247	Rpl37-ps1	0.177372	0.54833	0.181569	0.647994	0.117805	0.870447	0.126873	0.794698	7.77124	40.6723	1.9786	3.72291	6.32393
ENSMUSG00000083429	Gm15198	predicted gene 15198 Pseudogene [Source:MGI Symbol;Acc:MGI:3705463]	306.941	314.834	311.864	342.28	312.859	301.416	336.142	303.212	297.564	297.674	317.991	355.494	486.582	474.686	340.127	369.579	0.389152	0.724032	0.0168409	ENSMUSG00000083429	Gm15198	0.142594	0.530635	0.290177	0.327056	0.0032714	1	0.144221	0.729101	51.0985	254.781	13.0103	24.4801	41.5832
ENSMUSG00000027642	Rpn2	ribophorin II Gene [Source:MGI Symbol;Acc:MGI:98085]	103.315	94.7531	116.471	106.129	102.409	114.98	114.697	115.603	104.049	85.0498	98.7576	107.715	197.029	180.726	128.066	138.987	0.616188	0.723779	0.0169232	ENSMUSG00000027642	Rpn2	0.259658	0.203285	0.590006	0.0181718	-0.0706873	0.938541	0.251178	0.449793	26.4277	74.2765	6.73376	12.6702	21.5222
ENSMUSG00000020728	Ccdc46	coiled-coil domain containing 46 Gene [Source:MGI Symbol;Acc:MGI:1923673]	3.00334	2.20356	1.04302	2.2226	1.75961	0.649604	1.13561	0.843817	0.394125	0.685885	1.63913	1.66742	7.98766	7.87394	3.19368	3.79055	1.43107	0.723731	0.016928	ENSMUSG00000020728	Ccdc46	-0.83277	0.461343	2.12491	6.46307e-05	-0.872416	0.588337	2.07539	0.000233747	2.04318	-0.974713	0.520674	0.979695	1.66416
ENSMUSG00000038766	Gabpb2	GA repeat binding protein, beta 2 Gene [Source:MGI Symbol;Acc:MGI:95612]	21.9244	17.353	23.9895	12.2243	16.1884	14.9409	9.65272	16.5951	21.2827	23.3201	27.0456	25.3448	31.9506	34.4954	23.6332	22.4274	0.575629	0.7234	0.0170271	ENSMUSG00000038766	Gabpb2	-0.216988	0.559334	0.0992728	0.866673	0.344526	0.420407	0.665624	0.0252503	5.89121	11.3623	1.50273	2.82752	4.80297
ENSMUSG00000052727	Mtap1b	microtubule-associated protein 1B Gene [Source:MGI Symbol;Acc:MGI:1306778]	1.802	3.0299	2.08605	1.1113	2.81538	2.27361	2.27123	2.81272	2.75887	2.74354	1.63913	2.66787	7.32202	7.12404	3.83241	2.84291	1.39537	0.723395	0.0170158	ENSMUSG00000052727	Mtap1b	0.441651	0.576341	0.941673	0.115665	0.201093	0.958746	0.698091	0.250781	1.52464	0.473587	0.388911	0.731771	1.24302
ENSMUSG00000071414	Gm6736	predicted gene 6736 Pseudogene [Source:MGI Symbol;Acc:MGI:3643048]	8.70969	6.33524	4.51976	7.22344	9.85382	9.41925	6.81368	11.5322	3.153	3.42943	6.55652	2.66787	83.8704	80.6141	22.9945	24.3227	2.98305	0.723339	0.0170239	ENSMUSG00000071414	Gm6736	0.707366	0.0431265	3.57434	2.21279e-33	-0.758288	0.264367	2.11623	7.52056e-18	22.574	-20.2039	5.75921	10.8365	18.4074
ENSMUSG00000081243	Gm14037	predicted gene 14037 Pseudogene [Source:MGI Symbol;Acc:MGI:3650852]	17.7197	19.2812	23.6418	18.8921	32.3768	28.9074	22.7123	19.1265	19.3121	20.5766	20.4891	21.6764	67.8951	62.2416	33.5336	32.8514	1.30503	0.723336	0.0170115	ENSMUSG00000081243	Gm14037	0.541904	0.0217046	1.11909	1.29685e-05	0.0562608	0.995853	0.63041	0.0211179	13.2826	6.20022	3.38875	6.37624	10.831
ENSMUSG00000028639	Ybx1	Y box protein 1 Gene [Source:MGI Symbol;Acc:MGI:99146]	238.465	249.002	242.329	219.482	199.54	207.548	204.41	187.327	254.21	260.636	273.735	270.455	358.779	370.825	244.955	251.124	0.368684	0.723317	0.0170054	ENSMUSG00000028639	Ybx1	-0.0833949	0.780001	0.0975919	0.8176	0.168506	0.706674	0.343567	0.225545	44.6822	175.935	11.4003	21.4506	36.4371
ENSMUSG00000043207	Zmpste24	zinc metallopeptidase, STE24 homolog (S. cerevisiae) Gene [Source:MGI Symbol;Acc:MGI:1890508]	11.1124	15.4249	17.7314	10.5573	12.6692	12.6673	11.3561	15.47	11.0355	15.7754	15.162	12.0054	19.3035	23.6218	16.9265	19.9004	0.540664	0.723178	0.0170449	ENSMUSG00000043207	Zmpste24	0.099521	0.880544	0.496714	0.195807	-0.0617417	1	0.344158	0.408027	3.3001	9.42322	0.84233	1.58492	2.69223
ENSMUSG00000038495	Otud7b	OTU domain containing 7B Gene [Source:MGI Symbol;Acc:MGI:2654703]	61.2681	65.0051	42.4163	65.5666	58.771	55.2163	62.4588	47.8163	54.3892	69.9603	67.6141	62.695	96.5176	86.6133	67.3866	69.4934	0.450035	0.723038	0.017085	ENSMUSG00000038495	Otud7b	0.0994301	0.754832	0.224521	0.528774	0.129077	0.841583	0.247827	0.494405	11.5203	44.9495	2.94168	5.53503	9.40208
ENSMUSG00000025001	Hells	helicase, lymphoid specific Gene [Source:MGI Symbol;Acc:MGI:106209]	2.40267	3.0299	1.3907	1.1113	5.98268	7.47044	2.83903	6.18799	4.7295	4.8012	2.86848	2.0009	72.5546	75.7398	16.6071	16.1098	4.51179	0.722821	0.0171548	ENSMUSG00000025001	Hells	1.641	5.14876e-05	3.5265	4.73024e-30	0.689882	0.456033	2.59088	6.41337e-23	20.9266	-21.5344	5.34694	10.0607	17.0897
ENSMUSG00000025571	Tnrc6c	trinucleotide repeat containing 6C Gene [Source:MGI Symbol;Acc:MGI:2443265]	36.9411	28.6463	35.8104	34.4503	36.9518	29.557	34.0684	32.0651	31.9241	38.4096	42.6174	44.6868	52.5854	49.8683	38.0048	40.1167	0.410605	0.722587	0.017231	ENSMUSG00000025571	Tnrc6c	0.133928	0.701792	0.0879546	0.867995	0.231375	0.664344	0.17766	0.708689	5.93929	27.8014	1.51857	2.85733	4.8536
ENSMUSG00000004038	Gstm3	glutathione S-transferase, mu 3 Gene [Source:MGI Symbol;Acc:MGI:106026]	478.132	451.455	335.853	332.834	537.033	503.768	426.423	410.939	686.171	766.82	457.727	526.571	2448.22	2381.68	719.855	735.999	1.97557	0.722446	0.0172718	ENSMUSG00000004038	Gstm3	0.398893	0.00974356	1.20308	1.05613e-08	0.627097	0.000264738	1.42951	3.85664e-13	577.115	-220.648	147.618	277.757	471.812
ENSMUSG00000042116	Vwa1	von Willebrand factor A domain containing 1 Gene [Source:MGI Symbol;Acc:MGI:2179729]	7.50835	6.33524	5.91046	3.88955	4.57499	5.19683	6.81368	5.0629	8.27662	5.48708	6.9663	7.33664	9.31894	8.99879	8.9423	6.63347	0.519559	0.722441	0.0172602	ENSMUSG00000042116	Vwa1	-0.049872	1	0.146569	0.845085	0.237077	0.838565	0.418249	0.48085	1.43643	4.2563	0.367425	0.691343	1.17435
[truncated: 13,082 more rows]

## Sheet: TableS2
Table S2, related to Figure 1. Cell size correlation, average metabolite signal and fold changes for the annotated metabolite data. Metabolite annotations are from Human Metabolome Database (http://www.hmdb.ca). The p values are Benjamini Hochberg false discovery rate (FDR) adjusted p values.
[truncated: 4,414 more rows]

[truncated: 4 more sheets: TableS3, TableS4, TableS5, TableS6]
